# Supplementary material for: Spectrum of variations in dog-1/FANCJ and mdf-1/MAD1 defective Caenorhabditis elegans strains after long-term propagation
Source: BMC Genomics. 2015 Mar 18;16(1):210. doi: 10.1186/s12864-015-1402-y (PMC4369104; doi:10.1186/s12864-015-1402-y)
Supplement: Additional file 2: Table S1A. — Homozygous SBSs identified in the F170; F270 and F470 genomes. Table S1B. Homozygous SBSs identified after propagating mdf-1; dog-1; such-4 for 300 generations. Table S2. Location of the G3-5 N1-7G3-5 N1-7G3-5 N1-7G3-5 sequences in the C. elegans genome. Table S3A. Homozygous InDels smaller than or equal to 20 bp identified in the F170; F270 and F470 genomes. Table S3B. Homozygous InDels smaller than or equal to 20 bp after propagating mdf-1; dog-1; such-4 for 300 generations. Table S4A. Duplications identified in the F170; F270 and F470 genomes. Table S4B. Duplications identified after propagating mdf-1; dog-1; such-4 for 300 generations. Table S5A. Homozygous deletions larger than 20 bp identified in the F170; F270 and F470 genomes. Table S5B. Homozygous deletions larger than 20 bp identified after propagating mdf-1; dog-1; such-4 for 300 generations. Table S6. Accumulation of mutations predicted to disrupt protein-coding genes after 300 generations of propagation. Table S7. All mutations predicted to disrupt protein-coding genes in the mdf-1; dog-1; such-4 F470 genome. [file 12864_2015_1402_MOESM2_ESM.xls]

## Sheet: TableS1A
Table S1A - Homozygous SBSs identified in the F170; F270 and F470 genomes
F170*				F270*				F470*
Chromosome	Left Coordinate	Right Coordinate		Chromosome	Left Coordinate	Right Coordinate		Chromosome	Left Coordinate	Right Coordinate
CHROMOSOME_I	105962	105962		CHROMOSOME_I	105962	105962		CHROMOSOME_I	105962	105962
CHROMOSOME_I	653904	653904		CHROMOSOME_I	653904	653904		CHROMOSOME_I	509904	509904
CHROMOSOME_I	656199	656199		CHROMOSOME_I	656199	656199		CHROMOSOME_I	653904	653904
CHROMOSOME_I	670367	670367		CHROMOSOME_I	670367	670367		CHROMOSOME_I	656199	656199
CHROMOSOME_I	732637	732637		CHROMOSOME_I	732637	732637		CHROMOSOME_I	670367	670367
CHROMOSOME_I	1440243	1440243		CHROMOSOME_I	1440243	1440243		CHROMOSOME_I	732637	732637
CHROMOSOME_I	1870197	1870197		CHROMOSOME_I	1870197	1870197		CHROMOSOME_I	1440243	1440243
CHROMOSOME_I	2429409	2429409		CHROMOSOME_I	2429409	2429409		CHROMOSOME_I	1779585	1779585
CHROMOSOME_I	2713228	2713228		CHROMOSOME_I	2713228	2713228		CHROMOSOME_I	1870197	1870197
CHROMOSOME_I	2715920	2715920		CHROMOSOME_I	2715920	2715920		CHROMOSOME_I	2429409	2429409
CHROMOSOME_I	4119098	4119098		CHROMOSOME_I	4119098	4119098		CHROMOSOME_I	2713228	2713228
CHROMOSOME_I	4398929	4398929		CHROMOSOME_I	4398929	4398929		CHROMOSOME_I	2715920	2715920
CHROMOSOME_I	4546738	4546738		CHROMOSOME_I	4546738	4546738		CHROMOSOME_I	3954877	3954877
CHROMOSOME_I	4719684	4719684		CHROMOSOME_I	4719684	4719684		CHROMOSOME_I	4119098	4119098
CHROMOSOME_I	4734613	4734613		CHROMOSOME_I	4734613	4734613		CHROMOSOME_I	4372288	4372288
CHROMOSOME_I	4964884	4964884		CHROMOSOME_I	4964884	4964884		CHROMOSOME_I	4398929	4398929
CHROMOSOME_I	5153904	5153904		CHROMOSOME_I	5153904	5153904		CHROMOSOME_I	4546738	4546738
CHROMOSOME_I	5539980	5539980		CHROMOSOME_I	5539980	5539980		CHROMOSOME_I	4719684	4719684
CHROMOSOME_I	5727282	5727282		CHROMOSOME_I	5727282	5727282		CHROMOSOME_I	4734613	4734613
CHROMOSOME_I	6332020	6332020		CHROMOSOME_I	6332020	6332020		CHROMOSOME_I	4964884	4964884
CHROMOSOME_I	6377789	6377789		CHROMOSOME_I	6377789	6377789		CHROMOSOME_I	5153904	5153904
CHROMOSOME_I	6604480	6604480		CHROMOSOME_I	6604480	6604480		CHROMOSOME_I	5539980	5539980
CHROMOSOME_I	7418491	7418491		CHROMOSOME_I	7418491	7418491		CHROMOSOME_I	5602630	5602630
CHROMOSOME_I	7423380	7423380		CHROMOSOME_I	7423380	7423380		CHROMOSOME_I	5727282	5727282
CHROMOSOME_I	7741849	7741849		CHROMOSOME_I	7741849	7741849		CHROMOSOME_I	6135824	6135824
CHROMOSOME_I	7786831	7786831		CHROMOSOME_I	7786831	7786831		CHROMOSOME_I	6332020	6332020
CHROMOSOME_I	7869000	7869000		CHROMOSOME_I	7869000	7869000		CHROMOSOME_I	6377789	6377789
CHROMOSOME_I	8042450	8042450		CHROMOSOME_I	8042450	8042450		CHROMOSOME_I	6604480	6604480
CHROMOSOME_I	8182637	8182637		CHROMOSOME_I	8182637	8182637		CHROMOSOME_I	7418491	7418491
CHROMOSOME_I	8281039	8281039		CHROMOSOME_I	8281039	8281039		CHROMOSOME_I	7423380	7423380
CHROMOSOME_I	8523722	8523722		CHROMOSOME_I	8523722	8523722		CHROMOSOME_I	7741849	7741849
CHROMOSOME_I	8583768	8583768		CHROMOSOME_I	8583768	8583768		CHROMOSOME_I	7786831	7786831
CHROMOSOME_I	8874630	8874630		CHROMOSOME_I	8874630	8874630		CHROMOSOME_I	7839050	7839050
CHROMOSOME_I	9188734	9188734		CHROMOSOME_I	9188734	9188734		CHROMOSOME_I	7869000	7869000
CHROMOSOME_I	9384417	9384417		CHROMOSOME_I	9384417	9384417		CHROMOSOME_I	8042450	8042450
CHROMOSOME_I	9465495	9465495		CHROMOSOME_I	9465495	9465495		CHROMOSOME_I	8182637	8182637
CHROMOSOME_I	9538858	9538858		CHROMOSOME_I	9538858	9538858		CHROMOSOME_I	8281039	8281039
CHROMOSOME_I	9816127	9816127		CHROMOSOME_I	9816127	9816127		CHROMOSOME_I	8523722	8523722
CHROMOSOME_I	9958906	9958906		CHROMOSOME_I	9958906	9958906		CHROMOSOME_I	8583768	8583768
CHROMOSOME_I	10059434	10059434		CHROMOSOME_I	10059434	10059434		CHROMOSOME_I	8708967	8708967
CHROMOSOME_I	10462807	10462807		CHROMOSOME_I	10462807	10462807		CHROMOSOME_I	8874630	8874630
CHROMOSOME_I	10462809	10462809		CHROMOSOME_I	10462809	10462809		CHROMOSOME_I	9188734	9188734
CHROMOSOME_I	10936745	10936745		CHROMOSOME_I	10936745	10936745		CHROMOSOME_I	9384417	9384417
CHROMOSOME_I	10947406	10947406		CHROMOSOME_I	10947406	10947406		CHROMOSOME_I	9465495	9465495
CHROMOSOME_I	11035200	11035200		CHROMOSOME_I	11035200	11035200		CHROMOSOME_I	9538858	9538858
CHROMOSOME_I	11505598	11505598		CHROMOSOME_I	11505598	11505598		CHROMOSOME_I	9614248	9614248
CHROMOSOME_I	11606271	11606271		CHROMOSOME_I	11606271	11606271		CHROMOSOME_I	9816127	9816127
CHROMOSOME_I	11859043	11859043		CHROMOSOME_I	11859043	11859043		CHROMOSOME_I	9958906	9958906
CHROMOSOME_I	11975965	11975965		CHROMOSOME_I	11975965	11975965		CHROMOSOME_I	10059434	10059434
CHROMOSOME_I	11975971	11975971		CHROMOSOME_I	11975971	11975971		CHROMOSOME_I	10462807	10462807
CHROMOSOME_I	12564725	12564725		CHROMOSOME_I	12564725	12564725		CHROMOSOME_I	10462809	10462809
CHROMOSOME_I	12613575	12613575		CHROMOSOME_I	12613575	12613575		CHROMOSOME_I	10936745	10936745
CHROMOSOME_I	12767851	12767851		CHROMOSOME_I	12767851	12767851		CHROMOSOME_I	10947406	10947406
CHROMOSOME_I	13317516	13317516		CHROMOSOME_I	13317516	13317516		CHROMOSOME_I	11035200	11035200
CHROMOSOME_I	13529955	13529955		CHROMOSOME_I	13529955	13529955		CHROMOSOME_I	11270035	11270035
CHROMOSOME_I	13575341	13575341		CHROMOSOME_I	13575341	13575341		CHROMOSOME_I	11505598	11505598
CHROMOSOME_I	13613729	13613729		CHROMOSOME_I	13613729	13613729		CHROMOSOME_I	11606271	11606271
CHROMOSOME_I	13642486	13642486		CHROMOSOME_I	13642486	13642486		CHROMOSOME_I	11859043	11859043
CHROMOSOME_I	13642697	13642697		CHROMOSOME_I	13642697	13642697		CHROMOSOME_I	11975965	11975965
CHROMOSOME_I	14081199	14081199		CHROMOSOME_I	14081199	14081199		CHROMOSOME_I	11975971	11975971
CHROMOSOME_I	14188656	14188656		CHROMOSOME_I	14188656	14188656		CHROMOSOME_I	12564725	12564725
CHROMOSOME_I	14319073	14319073		CHROMOSOME_I	14319073	14319073		CHROMOSOME_I	12613575	12613575
CHROMOSOME_I	14596993	14596993		CHROMOSOME_I	14596993	14596993		CHROMOSOME_I	12679754	12679754
CHROMOSOME_II	405151	405151		CHROMOSOME_II	405151	405151		CHROMOSOME_I	12767851	12767851
CHROMOSOME_II	691951	691951		CHROMOSOME_II	691951	691951		CHROMOSOME_I	12824948	12824948
CHROMOSOME_II	754565	754565		CHROMOSOME_II	754565	754565		CHROMOSOME_I	13004427	13004427
CHROMOSOME_II	809615	809615		CHROMOSOME_II	809615	809615		CHROMOSOME_I	13317516	13317516
CHROMOSOME_II	1064268	1064268		CHROMOSOME_II	1064268	1064268		CHROMOSOME_I	13529955	13529955
CHROMOSOME_II	1100779	1100779		CHROMOSOME_II	1100779	1100779		CHROMOSOME_I	13575341	13575341
CHROMOSOME_II	1100780	1100780		CHROMOSOME_II	1100780	1100780		CHROMOSOME_I	13613729	13613729
CHROMOSOME_II	1137283	1137283		CHROMOSOME_II	1137283	1137283		CHROMOSOME_I	13642486	13642486
CHROMOSOME_II	1167626	1167626		CHROMOSOME_II	1167626	1167626		CHROMOSOME_I	13642697	13642697
CHROMOSOME_II	1239315	1239315		CHROMOSOME_II	1239315	1239315		CHROMOSOME_I	14081199	14081199
CHROMOSOME_II	1241374	1241374		CHROMOSOME_II	1241374	1241374		CHROMOSOME_I	14188656	14188656
CHROMOSOME_II	1532067	1532067		CHROMOSOME_II	1532067	1532067		CHROMOSOME_I	14319073	14319073
CHROMOSOME_II	1532069	1532069		CHROMOSOME_II	1532069	1532069		CHROMOSOME_I	14596993	14596993
CHROMOSOME_II	1560795	1560795		CHROMOSOME_II	1560795	1560795		CHROMOSOME_I	14891197	14891197
CHROMOSOME_II	1674396	1674396		CHROMOSOME_II	1674396	1674396		CHROMOSOME_II	405151	405151
CHROMOSOME_II	2259158	2259158		CHROMOSOME_II	2259158	2259158		CHROMOSOME_II	691951	691951
CHROMOSOME_II	2328276	2328276		CHROMOSOME_II	2328276	2328276		CHROMOSOME_II	754565	754565
CHROMOSOME_II	2328286	2328286		CHROMOSOME_II	2328286	2328286		CHROMOSOME_II	809615	809615
CHROMOSOME_II	2328287	2328287		CHROMOSOME_II	2328287	2328287		CHROMOSOME_II	1064268	1064268
CHROMOSOME_II	2328355	2328355		CHROMOSOME_II	2328355	2328355		CHROMOSOME_II	1100779	1100779
CHROMOSOME_II	2328356	2328356		CHROMOSOME_II	2328356	2328356		CHROMOSOME_II	1100780	1100780
CHROMOSOME_II	2328364	2328364		CHROMOSOME_II	2328364	2328364		CHROMOSOME_II	1137283	1137283
CHROMOSOME_II	2381050	2381050		CHROMOSOME_II	2381050	2381050		CHROMOSOME_II	1167626	1167626
CHROMOSOME_II	2430344	2430344		CHROMOSOME_II	2430344	2430344		CHROMOSOME_II	1239315	1239315
CHROMOSOME_II	2481777	2481777		CHROMOSOME_II	2481777	2481777		CHROMOSOME_II	1241374	1241374
CHROMOSOME_II	2652302	2652302		CHROMOSOME_II	2652302	2652302		CHROMOSOME_II	1532067	1532067
CHROMOSOME_II	3070792	3070792		CHROMOSOME_II	3070792	3070792		CHROMOSOME_II	1532069	1532069
CHROMOSOME_II	3136390	3136390		CHROMOSOME_II	3136390	3136390		CHROMOSOME_II	1560795	1560795
CHROMOSOME_II	3399300	3399300		CHROMOSOME_II	3399300	3399300		CHROMOSOME_II	1674396	1674396
CHROMOSOME_II	3469134	3469134		CHROMOSOME_II	3469134	3469134		CHROMOSOME_II	2259158	2259158
CHROMOSOME_II	3641193	3641193		CHROMOSOME_II	3641193	3641193		CHROMOSOME_II	2324040	2324040
CHROMOSOME_II	3669481	3669481		CHROMOSOME_II	3669481	3669481		CHROMOSOME_II	2328276	2328276
CHROMOSOME_II	3669486	3669486		CHROMOSOME_II	3669486	3669486		CHROMOSOME_II	2328286	2328286
CHROMOSOME_II	3801003	3801003		CHROMOSOME_II	3801003	3801003		CHROMOSOME_II	2328287	2328287
CHROMOSOME_II	3810281	3810281		CHROMOSOME_II	3810281	3810281		CHROMOSOME_II	2328355	2328355
CHROMOSOME_II	3960279	3960279		CHROMOSOME_II	3960279	3960279		CHROMOSOME_II	2328356	2328356
CHROMOSOME_II	4084380	4084380		CHROMOSOME_II	4084380	4084380		CHROMOSOME_II	2328364	2328364
CHROMOSOME_II	4146913	4146913		CHROMOSOME_II	4146913	4146913		CHROMOSOME_II	2381050	2381050
CHROMOSOME_II	4205150	4205150		CHROMOSOME_II	4205150	4205150		CHROMOSOME_II	2430344	2430344
CHROMOSOME_II	4541676	4541676		CHROMOSOME_II	4541676	4541676		CHROMOSOME_II	2451150	2451150
CHROMOSOME_II	4550670	4550670		CHROMOSOME_II	4550670	4550670		CHROMOSOME_II	2481777	2481777
CHROMOSOME_II	4681311	4681311		CHROMOSOME_II	4681311	4681311		CHROMOSOME_II	2652302	2652302
CHROMOSOME_II	4971493	4971493		CHROMOSOME_II	4971493	4971493		CHROMOSOME_II	3070792	3070792
CHROMOSOME_II	5243640	5243640		CHROMOSOME_II	5243640	5243640		CHROMOSOME_II	3136390	3136390
CHROMOSOME_II	5418242	5418242		CHROMOSOME_II	5418242	5418242		CHROMOSOME_II	3399300	3399300
CHROMOSOME_II	5467871	5467871		CHROMOSOME_II	5467871	5467871		CHROMOSOME_II	3469134	3469134
CHROMOSOME_II	6170349	6170349		CHROMOSOME_II	6170349	6170349		CHROMOSOME_II	3641193	3641193
CHROMOSOME_II	6170485	6170485		CHROMOSOME_II	6170485	6170485		CHROMOSOME_II	3669481	3669481
CHROMOSOME_II	6672048	6672048		CHROMOSOME_II	6672048	6672048		CHROMOSOME_II	3669486	3669486
CHROMOSOME_II	6734070	6734070		CHROMOSOME_II	6734070	6734070		CHROMOSOME_II	3801003	3801003
CHROMOSOME_II	6734072	6734072		CHROMOSOME_II	6734072	6734072		CHROMOSOME_II	3810281	3810281
CHROMOSOME_II	6734073	6734073		CHROMOSOME_II	6734073	6734073		CHROMOSOME_II	3960279	3960279
CHROMOSOME_II	6736537	6736537		CHROMOSOME_II	6736537	6736537		CHROMOSOME_II	4084380	4084380
CHROMOSOME_II	6745313	6745313		CHROMOSOME_II	6745313	6745313		CHROMOSOME_II	4146913	4146913
CHROMOSOME_II	6759973	6759973		CHROMOSOME_II	6759973	6759973		CHROMOSOME_II	4205150	4205150
CHROMOSOME_II	6759974	6759974		CHROMOSOME_II	6759974	6759974		CHROMOSOME_II	4541676	4541676
CHROMOSOME_II	6759978	6759978		CHROMOSOME_II	6759978	6759978		CHROMOSOME_II	4550670	4550670
CHROMOSOME_II	7181435	7181435		CHROMOSOME_II	7181435	7181435		CHROMOSOME_II	4681311	4681311
CHROMOSOME_II	7561954	7561954		CHROMOSOME_II	7561954	7561954		CHROMOSOME_II	4971493	4971493
CHROMOSOME_II	7618280	7618280		CHROMOSOME_II	7618280	7618280		CHROMOSOME_II	5243640	5243640
CHROMOSOME_II	7618281	7618281		CHROMOSOME_II	7618281	7618281		CHROMOSOME_II	5418242	5418242
CHROMOSOME_II	7697470	7697470		CHROMOSOME_II	7697470	7697470		CHROMOSOME_II	5467871	5467871
CHROMOSOME_II	7697471	7697471		CHROMOSOME_II	7697471	7697471		CHROMOSOME_II	5790261	5790261
CHROMOSOME_II	7697472	7697472		CHROMOSOME_II	7697472	7697472		CHROMOSOME_II	6170349	6170349
CHROMOSOME_II	7698629	7698629		CHROMOSOME_II	7698629	7698629		CHROMOSOME_II	6170485	6170485
CHROMOSOME_II	7748275	7748275		CHROMOSOME_II	7748275	7748275		CHROMOSOME_II	6672048	6672048
CHROMOSOME_II	8549879	8549879		CHROMOSOME_II	8549879	8549879		CHROMOSOME_II	6734070	6734070
CHROMOSOME_II	8809249	8809249		CHROMOSOME_II	8809249	8809249		CHROMOSOME_II	6734072	6734072
CHROMOSOME_II	9172669	9172669		CHROMOSOME_II	9172669	9172669		CHROMOSOME_II	6734073	6734073
CHROMOSOME_II	9178666	9178666		CHROMOSOME_II	9178666	9178666		CHROMOSOME_II	6736537	6736537
CHROMOSOME_II	9864014	9864014		CHROMOSOME_II	9864014	9864014		CHROMOSOME_II	6745313	6745313
CHROMOSOME_II	9864037	9864037		CHROMOSOME_II	9864037	9864037		CHROMOSOME_II	6759973	6759973
CHROMOSOME_II	9864061	9864061		CHROMOSOME_II	9864061	9864061		CHROMOSOME_II	6759974	6759974
CHROMOSOME_II	9999058	9999058		CHROMOSOME_II	9999058	9999058		CHROMOSOME_II	6759978	6759978
CHROMOSOME_II	10336058	10336058		CHROMOSOME_II	10336058	10336058		CHROMOSOME_II	6806770	6806770
CHROMOSOME_II	10336084	10336084		CHROMOSOME_II	10336084	10336084		CHROMOSOME_II	7181435	7181435
CHROMOSOME_II	10610671	10610671		CHROMOSOME_II	10610671	10610671		CHROMOSOME_II	7561954	7561954
CHROMOSOME_II	10837801	10837801		CHROMOSOME_II	10837801	10837801		CHROMOSOME_II	7618280	7618280
CHROMOSOME_II	11283966	11283966		CHROMOSOME_II	11283966	11283966		CHROMOSOME_II	7618281	7618281
CHROMOSOME_II	11468119	11468119		CHROMOSOME_II	11468119	11468119		CHROMOSOME_II	7697470	7697470
CHROMOSOME_II	11676930	11676930		CHROMOSOME_II	11676930	11676930		CHROMOSOME_II	7697471	7697471
CHROMOSOME_II	11677388	11677388		CHROMOSOME_II	11677388	11677388		CHROMOSOME_II	7697472	7697472
CHROMOSOME_II	11882797	11882797		CHROMOSOME_II	11882797	11882797		CHROMOSOME_II	7698629	7698629
CHROMOSOME_II	11927878	11927878		CHROMOSOME_II	11927878	11927878		CHROMOSOME_II	7748275	7748275
CHROMOSOME_II	12441777	12441777		CHROMOSOME_II	12441777	12441777		CHROMOSOME_II	8194675	8194675
CHROMOSOME_II	12484471	12484471		CHROMOSOME_II	12484471	12484471		CHROMOSOME_II	8506729	8506729
CHROMOSOME_II	12939587	12939587		CHROMOSOME_II	12939587	12939587		CHROMOSOME_II	8549879	8549879
CHROMOSOME_II	13096404	13096404		CHROMOSOME_II	13096404	13096404		CHROMOSOME_II	8809249	8809249
CHROMOSOME_II	13408466	13408466		CHROMOSOME_II	13408466	13408466		CHROMOSOME_II	9172669	9172669
CHROMOSOME_II	14046862	14046862		CHROMOSOME_II	14046862	14046862		CHROMOSOME_II	9178666	9178666
CHROMOSOME_II	14486968	14486968		CHROMOSOME_II	14486968	14486968		CHROMOSOME_II	9521987	9521987
CHROMOSOME_II	15043723	15043723		CHROMOSOME_II	15043723	15043723		CHROMOSOME_II	9864014	9864014
CHROMOSOME_III	195257	195257		CHROMOSOME_III	195257	195257		CHROMOSOME_II	9864037	9864037
CHROMOSOME_III	993717	993717		CHROMOSOME_III	993717	993717		CHROMOSOME_II	9864061	9864061
CHROMOSOME_III	1102265	1102265		CHROMOSOME_III	1102265	1102265		CHROMOSOME_II	9999058	9999058
CHROMOSOME_III	1553796	1553796		CHROMOSOME_III	1553796	1553796		CHROMOSOME_II	10336058	10336058
CHROMOSOME_III	1579546	1579546		CHROMOSOME_III	1579546	1579546		CHROMOSOME_II	10336084	10336084
CHROMOSOME_III	1653263	1653263		CHROMOSOME_III	1653263	1653263		CHROMOSOME_II	10610671	10610671
CHROMOSOME_III	1879552	1879552		CHROMOSOME_III	1879552	1879552		CHROMOSOME_II	10837801	10837801
CHROMOSOME_III	1986040	1986040		CHROMOSOME_III	1986040	1986040		CHROMOSOME_II	11283966	11283966
CHROMOSOME_III	2106668	2106668		CHROMOSOME_III	2106668	2106668		CHROMOSOME_II	11468119	11468119
CHROMOSOME_III	2132891	2132891		CHROMOSOME_III	2132891	2132891		CHROMOSOME_II	11676930	11676930
CHROMOSOME_III	2253926	2253926		CHROMOSOME_III	2253926	2253926		CHROMOSOME_II	11677388	11677388
CHROMOSOME_III	2497483	2497483		CHROMOSOME_III	2497483	2497483		CHROMOSOME_II	11726823	11726823
CHROMOSOME_III	2627515	2627515		CHROMOSOME_III	2627515	2627515		CHROMOSOME_II	11871974	11871974
CHROMOSOME_III	2701761	2701761		CHROMOSOME_III	2701761	2701761		CHROMOSOME_II	11882797	11882797
CHROMOSOME_III	2704060	2704060		CHROMOSOME_III	2704060	2704060		CHROMOSOME_II	11927878	11927878
CHROMOSOME_III	2728822	2728822		CHROMOSOME_III	2728822	2728822		CHROMOSOME_II	12441777	12441777
CHROMOSOME_III	2736930	2736930		CHROMOSOME_III	2736930	2736930		CHROMOSOME_II	12484471	12484471
CHROMOSOME_III	2989352	2989352		CHROMOSOME_III	2989352	2989352		CHROMOSOME_II	12767172	12767172
CHROMOSOME_III	3027531	3027531		CHROMOSOME_III	3027531	3027531		CHROMOSOME_II	12939587	12939587
CHROMOSOME_III	3197185	3197185		CHROMOSOME_III	3197185	3197185		CHROMOSOME_II	13096404	13096404
CHROMOSOME_III	3230696	3230696		CHROMOSOME_III	3230696	3230696		CHROMOSOME_II	13268716	13268716
CHROMOSOME_III	3517378	3517378		CHROMOSOME_III	3517378	3517378		CHROMOSOME_II	13408466	13408466
CHROMOSOME_III	3517382	3517382		CHROMOSOME_III	3517382	3517382		CHROMOSOME_II	14046862	14046862
CHROMOSOME_III	3517388	3517388		CHROMOSOME_III	3517388	3517388		CHROMOSOME_II	14117188	14117188
CHROMOSOME_III	3517396	3517396		CHROMOSOME_III	3517396	3517396		CHROMOSOME_II	14250171	14250171
CHROMOSOME_III	3852563	3852563		CHROMOSOME_III	3852563	3852563		CHROMOSOME_II	14486968	14486968
CHROMOSOME_III	4056084	4056084		CHROMOSOME_III	4056084	4056084		CHROMOSOME_II	15043723	15043723
CHROMOSOME_III	4056085	4056085		CHROMOSOME_III	4056085	4056085		CHROMOSOME_III	140892	140892
CHROMOSOME_III	4211458	4211458		CHROMOSOME_III	4211458	4211458		CHROMOSOME_III	195257	195257
CHROMOSOME_III	5040444	5040444		CHROMOSOME_III	5040444	5040444		CHROMOSOME_III	246657	246657
CHROMOSOME_III	5041379	5041379		CHROMOSOME_III	5041379	5041379		CHROMOSOME_III	993717	993717
CHROMOSOME_III	5357894	5357894		CHROMOSOME_III	5357894	5357894		CHROMOSOME_III	1020570	1020570
CHROMOSOME_III	5953953	5953953		CHROMOSOME_III	5953953	5953953		CHROMOSOME_III	1102265	1102265
CHROMOSOME_III	6337559	6337559		CHROMOSOME_III	6337559	6337559		CHROMOSOME_III	1553796	1553796
CHROMOSOME_III	7405476	7405476		CHROMOSOME_III	7405476	7405476		CHROMOSOME_III	1579546	1579546
CHROMOSOME_III	8029686	8029686		CHROMOSOME_III	8029686	8029686		CHROMOSOME_III	1653263	1653263
CHROMOSOME_III	8059838	8059838		CHROMOSOME_III	8059838	8059838		CHROMOSOME_III	1879552	1879552
CHROMOSOME_III	8601558	8601558		CHROMOSOME_III	8601558	8601558		CHROMOSOME_III	1986040	1986040
CHROMOSOME_III	8713122	8713122		CHROMOSOME_III	8713122	8713122		CHROMOSOME_III	2106668	2106668
CHROMOSOME_III	9212917	9212917		CHROMOSOME_III	9212917	9212917		CHROMOSOME_III	2132891	2132891
CHROMOSOME_III	9282371	9282371		CHROMOSOME_III	9282371	9282371		CHROMOSOME_III	2253926	2253926
CHROMOSOME_III	9409155	9409155		CHROMOSOME_III	9409155	9409155		CHROMOSOME_III	2294506	2294506
CHROMOSOME_III	9647835	9647835		CHROMOSOME_III	9647835	9647835		CHROMOSOME_III	2294511	2294511
CHROMOSOME_III	9972000	9972000		CHROMOSOME_III	9972000	9972000		CHROMOSOME_III	2497483	2497483
CHROMOSOME_III	10695033	10695033		CHROMOSOME_III	10695033	10695033		CHROMOSOME_III	2627515	2627515
CHROMOSOME_III	11089796	11089796		CHROMOSOME_III	11089796	11089796		CHROMOSOME_III	2653195	2653195
CHROMOSOME_III	11219266	11219266		CHROMOSOME_III	11219266	11219266		CHROMOSOME_III	2653197	2653197
CHROMOSOME_III	11518876	11518876		CHROMOSOME_III	11518876	11518876		CHROMOSOME_III	2701761	2701761
CHROMOSOME_III	11518880	11518880		CHROMOSOME_III	11518880	11518880		CHROMOSOME_III	2704060	2704060
CHROMOSOME_III	11696804	11696804		CHROMOSOME_III	11696804	11696804		CHROMOSOME_III	2728822	2728822
CHROMOSOME_III	12023892	12023892		CHROMOSOME_III	12023892	12023892		CHROMOSOME_III	2736930	2736930
CHROMOSOME_III	12076888	12076888		CHROMOSOME_III	12076888	12076888		CHROMOSOME_III	2989352	2989352
CHROMOSOME_III	12120375	12120375		CHROMOSOME_III	12120375	12120375		CHROMOSOME_III	3027531	3027531
CHROMOSOME_III	12145067	12145067		CHROMOSOME_III	12145067	12145067		CHROMOSOME_III	3197185	3197185
CHROMOSOME_III	13093659	13093659		CHROMOSOME_III	13093659	13093659		CHROMOSOME_III	3230696	3230696
CHROMOSOME_III	13212439	13212439		CHROMOSOME_III	13212439	13212439		CHROMOSOME_III	3517378	3517378
CHROMOSOME_IV	121218	121218		CHROMOSOME_IV	121218	121218		CHROMOSOME_III	3517382	3517382
CHROMOSOME_IV	515829	515829		CHROMOSOME_IV	515829	515829		CHROMOSOME_III	3517388	3517388
CHROMOSOME_IV	648773	648773		CHROMOSOME_IV	648773	648773		CHROMOSOME_III	3517396	3517396
CHROMOSOME_IV	783851	783851		CHROMOSOME_IV	783851	783851		CHROMOSOME_III	3852563	3852563
CHROMOSOME_IV	1101013	1101013		CHROMOSOME_IV	1101013	1101013		CHROMOSOME_III	4056084	4056084
CHROMOSOME_IV	1230554	1230554		CHROMOSOME_IV	1230554	1230554		CHROMOSOME_III	4056085	4056085
CHROMOSOME_IV	1256343	1256343		CHROMOSOME_IV	1256343	1256343		CHROMOSOME_III	4211458	4211458
CHROMOSOME_IV	1275670	1275670		CHROMOSOME_IV	1275670	1275670		CHROMOSOME_III	4560130	4560130
CHROMOSOME_IV	1569194	1569194		CHROMOSOME_IV	1569194	1569194		CHROMOSOME_III	5040444	5040444
CHROMOSOME_IV	1580679	1580679		CHROMOSOME_IV	1580679	1580679		CHROMOSOME_III	5041379	5041379
CHROMOSOME_IV	1762678	1762678		CHROMOSOME_IV	1762678	1762678		CHROMOSOME_III	5112340	5112340
CHROMOSOME_IV	1814718	1814718		CHROMOSOME_IV	1814718	1814718		CHROMOSOME_III	5221588	5221588
CHROMOSOME_IV	2354194	2354194		CHROMOSOME_IV	2354194	2354194		CHROMOSOME_III	5357894	5357894
CHROMOSOME_IV	2354198	2354198		CHROMOSOME_IV	2354198	2354198		CHROMOSOME_III	5953953	5953953
CHROMOSOME_IV	3819179	3819179		CHROMOSOME_IV	3819179	3819179		CHROMOSOME_III	6337559	6337559
CHROMOSOME_IV	4336359	4336359		CHROMOSOME_IV	4336359	4336359		CHROMOSOME_III	6471575	6471575
CHROMOSOME_IV	4779458	4779458		CHROMOSOME_IV	4779458	4779458		CHROMOSOME_III	6714524	6714524
CHROMOSOME_IV	4877267	4877267		CHROMOSOME_IV	4877267	4877267		CHROMOSOME_III	7405476	7405476
CHROMOSOME_IV	5863191	5863191		CHROMOSOME_IV	5863191	5863191		CHROMOSOME_III	7426281	7426281
CHROMOSOME_IV	6068199	6068199		CHROMOSOME_IV	6068199	6068199		CHROMOSOME_III	7436932	7436932
CHROMOSOME_IV	6646398	6646398		CHROMOSOME_IV	6646398	6646398		CHROMOSOME_III	7890220	7890220
CHROMOSOME_IV	6810908	6810908		CHROMOSOME_IV	6810908	6810908		CHROMOSOME_III	8029686	8029686
CHROMOSOME_IV	6968086	6968086		CHROMOSOME_IV	6968086	6968086		CHROMOSOME_III	8059838	8059838
CHROMOSOME_IV	7607366	7607366		CHROMOSOME_IV	7607366	7607366		CHROMOSOME_III	8066397	8066397
CHROMOSOME_IV	7607367	7607367		CHROMOSOME_IV	7607367	7607367		CHROMOSOME_III	8601558	8601558
CHROMOSOME_IV	7607369	7607369		CHROMOSOME_IV	7607369	7607369		CHROMOSOME_III	8713122	8713122
CHROMOSOME_IV	8566684	8566684		CHROMOSOME_IV	8566684	8566684		CHROMOSOME_III	9212917	9212917
CHROMOSOME_IV	8566685	8566685		CHROMOSOME_IV	8566685	8566685		CHROMOSOME_III	9282371	9282371
CHROMOSOME_IV	8573245	8573245		CHROMOSOME_IV	8573245	8573245		CHROMOSOME_III	9409155	9409155
CHROMOSOME_IV	8574923	8574923		CHROMOSOME_IV	8574923	8574923		CHROMOSOME_III	9647835	9647835
CHROMOSOME_IV	8581021	8581021		CHROMOSOME_IV	8581021	8581021		CHROMOSOME_III	9794294	9794294
CHROMOSOME_IV	8962350	8962350		CHROMOSOME_IV	8962350	8962350		CHROMOSOME_III	9972000	9972000
CHROMOSOME_IV	9155042	9155042		CHROMOSOME_IV	9155042	9155042		CHROMOSOME_III	10396268	10396268
CHROMOSOME_IV	9987544	9987544		CHROMOSOME_IV	9987544	9987544		CHROMOSOME_III	10695033	10695033
CHROMOSOME_IV	10570628	10570628		CHROMOSOME_IV	10570628	10570628		CHROMOSOME_III	10695269	10695269
CHROMOSOME_IV	11344694	11344694		CHROMOSOME_IV	11344694	11344694		CHROMOSOME_III	11089796	11089796
CHROMOSOME_IV	11440462	11440462		CHROMOSOME_IV	11440462	11440462		CHROMOSOME_III	11219266	11219266
CHROMOSOME_IV	11477746	11477746		CHROMOSOME_IV	11477746	11477746		CHROMOSOME_III	11518876	11518876
CHROMOSOME_IV	11638424	11638424		CHROMOSOME_IV	11638424	11638424		CHROMOSOME_III	11518880	11518880
CHROMOSOME_IV	11815317	11815317		CHROMOSOME_IV	11815317	11815317		CHROMOSOME_III	11634489	11634489
CHROMOSOME_IV	12248675	12248675		CHROMOSOME_IV	12248675	12248675		CHROMOSOME_III	11696804	11696804
CHROMOSOME_IV	12544112	12544112		CHROMOSOME_IV	12544112	12544112		CHROMOSOME_III	12023892	12023892
CHROMOSOME_IV	12664271	12664271		CHROMOSOME_IV	12664271	12664271		CHROMOSOME_III	12076888	12076888
CHROMOSOME_IV	12827844	12827844		CHROMOSOME_IV	12827844	12827844		CHROMOSOME_III	12120375	12120375
CHROMOSOME_IV	13428951	13428951		CHROMOSOME_IV	13428951	13428951		CHROMOSOME_III	12145067	12145067
CHROMOSOME_IV	13444315	13444315		CHROMOSOME_IV	13444315	13444315		CHROMOSOME_III	13093659	13093659
CHROMOSOME_IV	13671057	13671057		CHROMOSOME_IV	13671057	13671057		CHROMOSOME_III	13212439	13212439
CHROMOSOME_IV	13747874	13747874		CHROMOSOME_IV	13747874	13747874		CHROMOSOME_IV	119541	119541
CHROMOSOME_IV	13748756	13748756		CHROMOSOME_IV	13748756	13748756		CHROMOSOME_IV	121218	121218
CHROMOSOME_IV	13832646	13832646		CHROMOSOME_IV	13832646	13832646		CHROMOSOME_IV	515829	515829
CHROMOSOME_IV	14414342	14414342		CHROMOSOME_IV	14414342	14414342		CHROMOSOME_IV	648773	648773
CHROMOSOME_IV	15712902	15712902		CHROMOSOME_IV	15712902	15712902		CHROMOSOME_IV	783851	783851
CHROMOSOME_IV	15775239	15775239		CHROMOSOME_IV	15775239	15775239		CHROMOSOME_IV	1101013	1101013
CHROMOSOME_IV	15775240	15775240		CHROMOSOME_IV	15775240	15775240		CHROMOSOME_IV	1230554	1230554
CHROMOSOME_IV	15798058	15798058		CHROMOSOME_IV	15798058	15798058		CHROMOSOME_IV	1256343	1256343
CHROMOSOME_IV	15921236	15921236		CHROMOSOME_IV	15921236	15921236		CHROMOSOME_IV	1275670	1275670
CHROMOSOME_IV	15950741	15950741		CHROMOSOME_IV	15950741	15950741		CHROMOSOME_IV	1289402	1289402
CHROMOSOME_IV	16578752	16578752		CHROMOSOME_IV	16578752	16578752		CHROMOSOME_IV	1569194	1569194
CHROMOSOME_IV	16747540	16747540		CHROMOSOME_IV	16747540	16747540		CHROMOSOME_IV	1580679	1580679
CHROMOSOME_IV	17241567	17241567		CHROMOSOME_IV	17241567	17241567		CHROMOSOME_IV	1762678	1762678
CHROMOSOME_V	250526	250526		CHROMOSOME_V	250526	250526		CHROMOSOME_IV	1814718	1814718
CHROMOSOME_V	311489	311489		CHROMOSOME_V	311489	311489		CHROMOSOME_IV	2076156	2076156
CHROMOSOME_V	537456	537456		CHROMOSOME_V	537456	537456		CHROMOSOME_IV	2354194	2354194
CHROMOSOME_V	618205	618205		CHROMOSOME_V	618205	618205		CHROMOSOME_IV	2354198	2354198
CHROMOSOME_V	626135	626135		CHROMOSOME_V	626135	626135		CHROMOSOME_IV	2643955	2643955
CHROMOSOME_V	729071	729071		CHROMOSOME_V	729071	729071		CHROMOSOME_IV	3680755	3680755
CHROMOSOME_V	734062	734062		CHROMOSOME_V	734062	734062		CHROMOSOME_IV	3819179	3819179
CHROMOSOME_V	826380	826380		CHROMOSOME_V	826380	826380		CHROMOSOME_IV	4336359	4336359
CHROMOSOME_V	1047177	1047177		CHROMOSOME_V	1047177	1047177		CHROMOSOME_IV	4779458	4779458
CHROMOSOME_V	1238215	1238215		CHROMOSOME_V	1238215	1238215		CHROMOSOME_IV	4877267	4877267
CHROMOSOME_V	1295089	1295089		CHROMOSOME_V	1295089	1295089		CHROMOSOME_IV	5863191	5863191
CHROMOSOME_V	1361888	1361888		CHROMOSOME_V	1361888	1361888		CHROMOSOME_IV	5885235	5885235
CHROMOSOME_V	1474608	1474608		CHROMOSOME_V	1474608	1474608		CHROMOSOME_IV	6068199	6068199
CHROMOSOME_V	1499530	1499530		CHROMOSOME_V	1499530	1499530		CHROMOSOME_IV	6232340	6232340
CHROMOSOME_V	1540028	1540028		CHROMOSOME_V	1540028	1540028		CHROMOSOME_IV	6365974	6365974
CHROMOSOME_V	1541359	1541359		CHROMOSOME_V	1541359	1541359		CHROMOSOME_IV	6646398	6646398
CHROMOSOME_V	1586964	1586964		CHROMOSOME_V	1586964	1586964		CHROMOSOME_IV	6806469	6806469
CHROMOSOME_V	1663752	1663752		CHROMOSOME_V	1663752	1663752		CHROMOSOME_IV	6810908	6810908
CHROMOSOME_V	1798012	1798012		CHROMOSOME_V	1798012	1798012		CHROMOSOME_IV	6968086	6968086
CHROMOSOME_V	1997770	1997770		CHROMOSOME_V	1997770	1997770		CHROMOSOME_IV	7607366	7607366
CHROMOSOME_V	2104952	2104952		CHROMOSOME_V	2104952	2104952		CHROMOSOME_IV	7607367	7607367
CHROMOSOME_V	2205721	2205721		CHROMOSOME_V	2205721	2205721		CHROMOSOME_IV	7607369	7607369
CHROMOSOME_V	2656477	2656477		CHROMOSOME_V	2656477	2656477		CHROMOSOME_IV	8566684	8566684
CHROMOSOME_V	2735470	2735470		CHROMOSOME_V	2735470	2735470		CHROMOSOME_IV	8566685	8566685
CHROMOSOME_V	2944732	2944732		CHROMOSOME_V	2944732	2944732		CHROMOSOME_IV	8573245	8573245
CHROMOSOME_V	3012873	3012873		CHROMOSOME_V	3012873	3012873		CHROMOSOME_IV	8574923	8574923
CHROMOSOME_V	3017371	3017371		CHROMOSOME_V	3017371	3017371		CHROMOSOME_IV	8581021	8581021
CHROMOSOME_V	3220810	3220810		CHROMOSOME_V	3220810	3220810		CHROMOSOME_IV	8962350	8962350
CHROMOSOME_V	3274439	3274439		CHROMOSOME_V	3274439	3274439		CHROMOSOME_IV	9155042	9155042
CHROMOSOME_V	3402644	3402644		CHROMOSOME_V	3402644	3402644		CHROMOSOME_IV	9687564	9687564
CHROMOSOME_V	3431545	3431545		CHROMOSOME_V	3431545	3431545		CHROMOSOME_IV	9987544	9987544
CHROMOSOME_V	3487598	3487598		CHROMOSOME_V	3487598	3487598		CHROMOSOME_IV	10570628	10570628
CHROMOSOME_V	3535129	3535129		CHROMOSOME_V	3535129	3535129		CHROMOSOME_IV	10802746	10802746
CHROMOSOME_V	3535140	3535140		CHROMOSOME_V	3535140	3535140		CHROMOSOME_IV	11344694	11344694
CHROMOSOME_V	3535141	3535141		CHROMOSOME_V	3535141	3535141		CHROMOSOME_IV	11440462	11440462
CHROMOSOME_V	3565989	3565989		CHROMOSOME_V	3565989	3565989		CHROMOSOME_IV	11477746	11477746
CHROMOSOME_V	3798911	3798911		CHROMOSOME_V	3798911	3798911		CHROMOSOME_IV	11638424	11638424
CHROMOSOME_V	3850534	3850534		CHROMOSOME_V	3850534	3850534		CHROMOSOME_IV	11815317	11815317
CHROMOSOME_V	4057955	4057955		CHROMOSOME_V	4057955	4057955		CHROMOSOME_IV	12047153	12047153
CHROMOSOME_V	4060456	4060456		CHROMOSOME_V	4060456	4060456		CHROMOSOME_IV	12248675	12248675
CHROMOSOME_V	4522927	4522927		CHROMOSOME_V	4522927	4522927		CHROMOSOME_IV	12544112	12544112
CHROMOSOME_V	4612235	4612235		CHROMOSOME_V	4612235	4612235		CHROMOSOME_IV	12664271	12664271
CHROMOSOME_V	5098362	5098362		CHROMOSOME_V	5098362	5098362		CHROMOSOME_IV	12827844	12827844
CHROMOSOME_V	5392891	5392891		CHROMOSOME_V	5392891	5392891		CHROMOSOME_IV	12929552	12929552
CHROMOSOME_V	5952411	5952411		CHROMOSOME_V	5952411	5952411		CHROMOSOME_IV	13428951	13428951
CHROMOSOME_V	6070781	6070781		CHROMOSOME_V	6070781	6070781		CHROMOSOME_IV	13444315	13444315
CHROMOSOME_V	6826421	6826421		CHROMOSOME_V	6826421	6826421		CHROMOSOME_IV	13671057	13671057
CHROMOSOME_V	6942161	6942161		CHROMOSOME_V	6942161	6942161		CHROMOSOME_IV	13747874	13747874
CHROMOSOME_V	7472801	7472801		CHROMOSOME_V	7472801	7472801		CHROMOSOME_IV	13748756	13748756
CHROMOSOME_V	7582555	7582555		CHROMOSOME_V	7582555	7582555		CHROMOSOME_IV	13758441	13758441
CHROMOSOME_V	7918982	7918982		CHROMOSOME_V	7918982	7918982		CHROMOSOME_IV	13832646	13832646
CHROMOSOME_V	7924669	7924669		CHROMOSOME_V	7924669	7924669		CHROMOSOME_IV	14414342	14414342
CHROMOSOME_V	8351928	8351928		CHROMOSOME_V	8351928	8351928		CHROMOSOME_IV	15712902	15712902
CHROMOSOME_V	8616061	8616061		CHROMOSOME_V	8616061	8616061		CHROMOSOME_IV	15775239	15775239
CHROMOSOME_V	8619135	8619135		CHROMOSOME_V	8619135	8619135		CHROMOSOME_IV	15775240	15775240
CHROMOSOME_V	9603589	9603589		CHROMOSOME_V	9603589	9603589		CHROMOSOME_IV	15798058	15798058
CHROMOSOME_V	9798884	9798884		CHROMOSOME_V	9798884	9798884		CHROMOSOME_IV	15921236	15921236
CHROMOSOME_V	9951816	9951816		CHROMOSOME_V	9951816	9951816		CHROMOSOME_IV	15950741	15950741
CHROMOSOME_V	11381000	11381000		CHROMOSOME_V	11381000	11381000		CHROMOSOME_IV	16156583	16156583
CHROMOSOME_V	11617068	11617068		CHROMOSOME_V	11617068	11617068		CHROMOSOME_IV	16578752	16578752
CHROMOSOME_V	11778579	11778579		CHROMOSOME_V	11778579	11778579		CHROMOSOME_IV	16747540	16747540
CHROMOSOME_V	11786735	11786735		CHROMOSOME_V	11786735	11786735		CHROMOSOME_IV	16912558	16912558
CHROMOSOME_V	11893300	11893300		CHROMOSOME_V	11893300	11893300		CHROMOSOME_IV	17241567	17241567
CHROMOSOME_V	11908124	11908124		CHROMOSOME_V	11908124	11908124		CHROMOSOME_V	250526	250526
CHROMOSOME_V	11915323	11915323		CHROMOSOME_V	11915323	11915323		CHROMOSOME_V	311489	311489
CHROMOSOME_V	11966389	11966389		CHROMOSOME_V	11966389	11966389		CHROMOSOME_V	537456	537456
CHROMOSOME_V	12140734	12140734		CHROMOSOME_V	12140734	12140734		CHROMOSOME_V	618205	618205
CHROMOSOME_V	12381594	12381594		CHROMOSOME_V	12381594	12381594		CHROMOSOME_V	626135	626135
CHROMOSOME_V	12441403	12441403		CHROMOSOME_V	12441403	12441403		CHROMOSOME_V	729071	729071
CHROMOSOME_V	12492383	12492383		CHROMOSOME_V	12492383	12492383		CHROMOSOME_V	734062	734062
CHROMOSOME_V	13079915	13079915		CHROMOSOME_V	13079915	13079915		CHROMOSOME_V	826380	826380
CHROMOSOME_V	13300165	13300165		CHROMOSOME_V	13300165	13300165		CHROMOSOME_V	1047177	1047177
CHROMOSOME_V	13540764	13540764		CHROMOSOME_V	13540764	13540764		CHROMOSOME_V	1238215	1238215
CHROMOSOME_V	13840245	13840245		CHROMOSOME_V	13840245	13840245		CHROMOSOME_V	1295089	1295089
CHROMOSOME_V	13890435	13890435		CHROMOSOME_V	13890435	13890435		CHROMOSOME_V	1361888	1361888
CHROMOSOME_V	13915781	13915781		CHROMOSOME_V	13915781	13915781		CHROMOSOME_V	1474608	1474608
CHROMOSOME_V	14165855	14165855		CHROMOSOME_V	14165855	14165855		CHROMOSOME_V	1499530	1499530
CHROMOSOME_V	14392868	14392868		CHROMOSOME_V	14392868	14392868		CHROMOSOME_V	1540028	1540028
CHROMOSOME_V	14486431	14486431		CHROMOSOME_V	14486431	14486431		CHROMOSOME_V	1541359	1541359
CHROMOSOME_V	14586821	14586821		CHROMOSOME_V	14586821	14586821		CHROMOSOME_V	1586964	1586964
CHROMOSOME_V	14589175	14589175		CHROMOSOME_V	14589175	14589175		CHROMOSOME_V	1663752	1663752
CHROMOSOME_V	14715097	14715097		CHROMOSOME_V	14715097	14715097		CHROMOSOME_V	1798012	1798012
CHROMOSOME_V	14845835	14845835		CHROMOSOME_V	14845835	14845835		CHROMOSOME_V	1997770	1997770
CHROMOSOME_V	14854352	14854352		CHROMOSOME_V	14854352	14854352		CHROMOSOME_V	2104952	2104952
CHROMOSOME_V	14878470	14878470		CHROMOSOME_V	14878470	14878470		CHROMOSOME_V	2205721	2205721
CHROMOSOME_V	14903692	14903692		CHROMOSOME_V	14903692	14903692		CHROMOSOME_V	2656477	2656477
CHROMOSOME_V	15035530	15035530		CHROMOSOME_V	15035530	15035530		CHROMOSOME_V	2735470	2735470
CHROMOSOME_V	15108018	15108018		CHROMOSOME_V	15108018	15108018		CHROMOSOME_V	2944732	2944732
CHROMOSOME_V	15196737	15196737		CHROMOSOME_V	15196737	15196737		CHROMOSOME_V	3012873	3012873
CHROMOSOME_V	15766903	15766903		CHROMOSOME_V	15766903	15766903		CHROMOSOME_V	3017371	3017371
CHROMOSOME_V	15776457	15776457		CHROMOSOME_V	15776457	15776457		CHROMOSOME_V	3220810	3220810
CHROMOSOME_V	15976759	15976759		CHROMOSOME_V	15976759	15976759		CHROMOSOME_V	3274439	3274439
CHROMOSOME_V	16476575	16476575		CHROMOSOME_V	16476575	16476575		CHROMOSOME_V	3402644	3402644
CHROMOSOME_V	16708337	16708337		CHROMOSOME_V	16708337	16708337		CHROMOSOME_V	3431545	3431545
CHROMOSOME_V	17006749	17006749		CHROMOSOME_V	17006749	17006749		CHROMOSOME_V	3487598	3487598
CHROMOSOME_V	17129830	17129830		CHROMOSOME_V	17129830	17129830		CHROMOSOME_V	3535129	3535129
CHROMOSOME_V	17652389	17652389		CHROMOSOME_V	17652389	17652389		CHROMOSOME_V	3535140	3535140
CHROMOSOME_V	18014379	18014379		CHROMOSOME_V	18014379	18014379		CHROMOSOME_V	3535141	3535141
CHROMOSOME_V	18132344	18132344		CHROMOSOME_V	18132344	18132344		CHROMOSOME_V	3553392	3553392
CHROMOSOME_V	18401004	18401004		CHROMOSOME_V	18401004	18401004		CHROMOSOME_V	3565989	3565989
CHROMOSOME_V	18725886	18725886		CHROMOSOME_V	18725886	18725886		CHROMOSOME_V	3743440	3743440
CHROMOSOME_V	18885082	18885082		CHROMOSOME_V	18885082	18885082		CHROMOSOME_V	3798911	3798911
CHROMOSOME_V	19029747	19029747		CHROMOSOME_V	19029747	19029747		CHROMOSOME_V	3850534	3850534
CHROMOSOME_V	19350012	19350012		CHROMOSOME_V	19350012	19350012		CHROMOSOME_V	4057955	4057955
CHROMOSOME_V	19683735	19683735		CHROMOSOME_V	19683735	19683735		CHROMOSOME_V	4060456	4060456
CHROMOSOME_V	19906108	19906108		CHROMOSOME_V	19906108	19906108		CHROMOSOME_V	4522927	4522927
CHROMOSOME_V	20825788	20825788		CHROMOSOME_V	20825788	20825788		CHROMOSOME_V	4612235	4612235
CHROMOSOME_X	289852	289852		CHROMOSOME_X	289852	289852		CHROMOSOME_V	5098362	5098362
CHROMOSOME_X	295195	295195		CHROMOSOME_X	295195	295195		CHROMOSOME_V	5392891	5392891
CHROMOSOME_X	425439	425439		CHROMOSOME_X	425439	425439		CHROMOSOME_V	5952411	5952411
CHROMOSOME_X	447167	447167		CHROMOSOME_X	447167	447167		CHROMOSOME_V	6070781	6070781
CHROMOSOME_X	576109	576109		CHROMOSOME_X	576109	576109		CHROMOSOME_V	6141637	6141637
CHROMOSOME_X	967550	967550		CHROMOSOME_X	967550	967550		CHROMOSOME_V	6484793	6484793
CHROMOSOME_X	2192531	2192531		CHROMOSOME_X	2192531	2192531		CHROMOSOME_V	6826421	6826421
CHROMOSOME_X	2297933	2297933		CHROMOSOME_X	2297933	2297933		CHROMOSOME_V	6942161	6942161
CHROMOSOME_X	3158195	3158195		CHROMOSOME_X	3158195	3158195		CHROMOSOME_V	7472801	7472801
CHROMOSOME_X	3502807	3502807		CHROMOSOME_X	3502807	3502807		CHROMOSOME_V	7582555	7582555
CHROMOSOME_X	3812045	3812045		CHROMOSOME_X	3812045	3812045		CHROMOSOME_V	7918982	7918982
CHROMOSOME_X	4036476	4036476		CHROMOSOME_X	4036476	4036476		CHROMOSOME_V	7924669	7924669
CHROMOSOME_X	4037387	4037387		CHROMOSOME_X	4037387	4037387		CHROMOSOME_V	8351928	8351928
CHROMOSOME_X	4039880	4039880		CHROMOSOME_X	4039880	4039880		CHROMOSOME_V	8616061	8616061
CHROMOSOME_X	4044704	4044704		CHROMOSOME_X	4044704	4044704		CHROMOSOME_V	8619135	8619135
CHROMOSOME_X	4047426	4047426		CHROMOSOME_X	4047426	4047426		CHROMOSOME_V	9603589	9603589
CHROMOSOME_X	4053467	4053467		CHROMOSOME_X	4053467	4053467		CHROMOSOME_V	9798884	9798884
CHROMOSOME_X	4132549	4132549		CHROMOSOME_X	4132549	4132549		CHROMOSOME_V	9951816	9951816
CHROMOSOME_X	4241478	4241478		CHROMOSOME_X	4241478	4241478		CHROMOSOME_V	11078376	11078376
CHROMOSOME_X	4241487	4241487		CHROMOSOME_X	4241487	4241487		CHROMOSOME_V	11381000	11381000
CHROMOSOME_X	5100391	5100391		CHROMOSOME_X	5100391	5100391		CHROMOSOME_V	11617068	11617068
CHROMOSOME_X	5555707	5555707		CHROMOSOME_X	5555707	5555707		CHROMOSOME_V	11778579	11778579
CHROMOSOME_X	5896153	5896153		CHROMOSOME_X	5896153	5896153		CHROMOSOME_V	11786735	11786735
CHROMOSOME_X	6575703	6575703		CHROMOSOME_X	6575703	6575703		CHROMOSOME_V	11893300	11893300
CHROMOSOME_X	7212077	7212077		CHROMOSOME_X	7212077	7212077		CHROMOSOME_V	11908124	11908124
CHROMOSOME_X	7361621	7361621		CHROMOSOME_X	7361621	7361621		CHROMOSOME_V	11915323	11915323
CHROMOSOME_X	7390234	7390234		CHROMOSOME_X	7390234	7390234		CHROMOSOME_V	11966389	11966389
CHROMOSOME_X	7911077	7911077		CHROMOSOME_X	7911077	7911077		CHROMOSOME_V	12140734	12140734
CHROMOSOME_X	7988882	7988882		CHROMOSOME_X	7988882	7988882		CHROMOSOME_V	12381594	12381594
CHROMOSOME_X	8182869	8182869		CHROMOSOME_X	8182869	8182869		CHROMOSOME_V	12441403	12441403
CHROMOSOME_X	8373373	8373373		CHROMOSOME_X	8373373	8373373		CHROMOSOME_V	12492383	12492383
CHROMOSOME_X	8497241	8497241		CHROMOSOME_X	8497241	8497241		CHROMOSOME_V	13079915	13079915
CHROMOSOME_X	8647826	8647826		CHROMOSOME_X	8647826	8647826		CHROMOSOME_V	13300165	13300165
CHROMOSOME_X	8894353	8894353		CHROMOSOME_X	8894353	8894353		CHROMOSOME_V	13443588	13443588
CHROMOSOME_X	9503853	9503853		CHROMOSOME_X	9503853	9503853		CHROMOSOME_V	13540764	13540764
CHROMOSOME_X	9610485	9610485		CHROMOSOME_X	9610485	9610485		CHROMOSOME_V	13840245	13840245
CHROMOSOME_X	10615087	10615087		CHROMOSOME_X	10615087	10615087		CHROMOSOME_V	13890435	13890435
CHROMOSOME_X	11600779	11600779		CHROMOSOME_X	11600779	11600779		CHROMOSOME_V	13915781	13915781
CHROMOSOME_X	11773821	11773821		CHROMOSOME_X	11773821	11773821		CHROMOSOME_V	14165855	14165855
CHROMOSOME_X	12279461	12279461		CHROMOSOME_X	12279461	12279461		CHROMOSOME_V	14392868	14392868
CHROMOSOME_X	12341341	12341341		CHROMOSOME_X	12341341	12341341		CHROMOSOME_V	14486431	14486431
CHROMOSOME_X	14375315	14375315		CHROMOSOME_X	14375315	14375315		CHROMOSOME_V	14586821	14586821
CHROMOSOME_X	14395999	14395999		CHROMOSOME_X	14395999	14395999		CHROMOSOME_V	14589175	14589175
CHROMOSOME_X	14963139	14963139		CHROMOSOME_X	14963139	14963139		CHROMOSOME_V	14715097	14715097
CHROMOSOME_X	15226938	15226938		CHROMOSOME_X	15226938	15226938		CHROMOSOME_V	14845835	14845835
CHROMOSOME_X	15240801	15240801		CHROMOSOME_X	15240801	15240801		CHROMOSOME_V	14854352	14854352
CHROMOSOME_X	15472168	15472168		CHROMOSOME_X	15472168	15472168		CHROMOSOME_V	14878470	14878470
CHROMOSOME_X	15904943	15904943		CHROMOSOME_X	15904943	15904943		CHROMOSOME_V	14903692	14903692
CHROMOSOME_X	15952585	15952585		CHROMOSOME_X	15952585	15952585		CHROMOSOME_V	15035530	15035530
CHROMOSOME_X	16140530	16140530		CHROMOSOME_X	16140530	16140530		CHROMOSOME_V	15108018	15108018
CHROMOSOME_X	16504365	16504365		CHROMOSOME_X	16504365	16504365		CHROMOSOME_V	15196737	15196737
CHROMOSOME_X	17199154	17199154		CHROMOSOME_X	17199154	17199154		CHROMOSOME_V	15669816	15669816
CHROMOSOME_X	17445419	17445419		CHROMOSOME_X	17445419	17445419		CHROMOSOME_V	15766903	15766903
CHROMOSOME_III	4309130	4309130		CHROMOSOME_III	4309130	4309130		CHROMOSOME_V	15776457	15776457
CHROMOSOME_IV	16348060	16348060		CHROMOSOME_IV	16348060	16348060		CHROMOSOME_V	15976759	15976759
*2 found in F270 only due to cultivation				CHROMOSOME_I	5602630	5602630		CHROMOSOME_V	16035349	16035349
Sanger confirmed				CHROMOSOME_I	7839050	7839050		CHROMOSOME_V	16064547	16064547
				CHROMOSOME_I	13004427	13004427		CHROMOSOME_V	16064549	16064549
				CHROMOSOME_I	14891197	14891197		CHROMOSOME_V	16476575	16476575
				CHROMOSOME_II	2324040	2324040		CHROMOSOME_V	16708337	16708337
				CHROMOSOME_II	5790261	5790261		CHROMOSOME_V	17006749	17006749
				CHROMOSOME_II	6806770	6806770		CHROMOSOME_V	17129830	17129830
				CHROMOSOME_II	8194675	8194675		CHROMOSOME_V	17652389	17652389
				CHROMOSOME_II	13268716	13268716		CHROMOSOME_V	18014379	18014379
				CHROMOSOME_III	246657	246657		CHROMOSOME_V	18132344	18132344
				CHROMOSOME_III	1020570	1020570		CHROMOSOME_V	18401004	18401004
				CHROMOSOME_III	2653195	2653195		CHROMOSOME_V	18725886	18725886
				CHROMOSOME_III	2653197	2653197		CHROMOSOME_V	18885082	18885082
				CHROMOSOME_III	4560130	4560130		CHROMOSOME_V	19029747	19029747
				CHROMOSOME_III	7426281	7426281		CHROMOSOME_V	19350012	19350012
				CHROMOSOME_III	7436932	7436932		CHROMOSOME_V	19455280	19455280
				CHROMOSOME_III	11634489	11634489		CHROMOSOME_V	19569733	19569733
				CHROMOSOME_IV	2076156	2076156		CHROMOSOME_V	19683735	19683735
				CHROMOSOME_IV	3680755	3680755		CHROMOSOME_V	19906108	19906108
				CHROMOSOME_IV	6806469	6806469		CHROMOSOME_V	20825788	20825788
				CHROMOSOME_IV	10802746	10802746		CHROMOSOME_X	289852	289852
				CHROMOSOME_IV	12929552	12929552		CHROMOSOME_X	295195	295195
				CHROMOSOME_V	3743440	3743440		CHROMOSOME_X	425439	425439
				CHROMOSOME_V	6484793	6484793		CHROMOSOME_X	447167	447167
				CHROMOSOME_V	15669816	15669816		CHROMOSOME_X	576109	576109
				CHROMOSOME_V	19455280	19455280		CHROMOSOME_X	600377	600377
				CHROMOSOME_X	2361263	2361263		CHROMOSOME_X	600460	600460
				CHROMOSOME_X	6247783	6247783		CHROMOSOME_X	967550	967550
				CHROMOSOME_X	9893931	9893931		CHROMOSOME_X	1344084	1344084
				CHROMOSOME_X	9893934	9893934		CHROMOSOME_X	2192531	2192531
				CHROMOSOME_X	12228560	12228560		CHROMOSOME_X	2256635	2256635
				CHROMOSOME_X	13456371	13456371		CHROMOSOME_X	2297933	2297933
				CHROMOSOME_I*	877956	877956		CHROMOSOME_X	2361263	2361263
				CHROMOSOME_I*	8898130	8898130		CHROMOSOME_X	3158195	3158195
				CHROMOSOME_II*	2955821	2955821		CHROMOSOME_X	3502807	3502807
				CHROMOSOME_IV*	6539560	6539560		CHROMOSOME_X	3812045	3812045
				CHROMOSOME_V*	10782754	10782754		CHROMOSOME_X	4036476	4036476
				CHROMOSOME_V*	12123537	12123537		CHROMOSOME_X	4037387	4037387
				CHROMOSOME_X*	7264997	7264997		CHROMOSOME_X	4039880	4039880
				CHROMOSOME_X*	10667695	10667695		CHROMOSOME_X	4044704	4044704
				*8 found in F270 only due to cultivation				CHROMOSOME_X	4047426	4047426
				Sanger confirmed				CHROMOSOME_X	4053467	4053467
								CHROMOSOME_X	4132549	4132549
								CHROMOSOME_X	4241478	4241478
								CHROMOSOME_X	4241487	4241487
								CHROMOSOME_X	5100391	5100391
								CHROMOSOME_X	5555707	5555707
								CHROMOSOME_X	5896153	5896153
								CHROMOSOME_X	6247783	6247783
								CHROMOSOME_X	6575703	6575703
								CHROMOSOME_X	7212077	7212077
								CHROMOSOME_X	7361621	7361621
								CHROMOSOME_X	7390234	7390234
								CHROMOSOME_X	7911077	7911077
								CHROMOSOME_X	7933572	7933572
								CHROMOSOME_X	7988882	7988882
								CHROMOSOME_X	8182869	8182869
								CHROMOSOME_X	8373373	8373373
								CHROMOSOME_X	8497241	8497241
								CHROMOSOME_X	8641356	8641356
								CHROMOSOME_X	8647826	8647826
								CHROMOSOME_X	8769988	8769988
								CHROMOSOME_X	8894353	8894353
								CHROMOSOME_X	9322847	9322847
								CHROMOSOME_X	9503853	9503853
								CHROMOSOME_X	9610485	9610485
								CHROMOSOME_X	9893931	9893931
								CHROMOSOME_X	9893934	9893934
								CHROMOSOME_X	10615087	10615087
								CHROMOSOME_X	11483121	11483121
								CHROMOSOME_X	11600779	11600779
								CHROMOSOME_X	11773821	11773821
								CHROMOSOME_X	12228560	12228560
								CHROMOSOME_X	12279461	12279461
								CHROMOSOME_X	12341341	12341341
								CHROMOSOME_X	13342096	13342096
								CHROMOSOME_X	13456371	13456371
								CHROMOSOME_X	14375315	14375315
								CHROMOSOME_X	14395999	14395999
								CHROMOSOME_X	14451176	14451176
								CHROMOSOME_X	14451178	14451178
								CHROMOSOME_X	14963139	14963139
								CHROMOSOME_X	15012187	15012187
								CHROMOSOME_X	15226938	15226938
								CHROMOSOME_X	15240801	15240801
								CHROMOSOME_X	15472168	15472168
								CHROMOSOME_X	15904943	15904943
								CHROMOSOME_X	15952585	15952585
								CHROMOSOME_X	16140530	16140530
								CHROMOSOME_X	16504365	16504365
								CHROMOSOME_X	17199154	17199154
								CHROMOSOME_X	17445419	17445419
								Sanger confirmed

## Sheet: Table S1B
Table S1B - Homozygous SBSs identified after propagating mdf-1; dog-1; such-4 for 300 generations
Chromosome	Left Coordinate	Right Coordinate	Description	Mutation	G4 DNA motif at the breakpoint	CONFIRMED
CHROMOSOME_I	509904	509904	ID=snp_3;Freq=100.00%,Depth=84;Type=hom	A→G
CHROMOSOME_I	1779585	1779585	ID=snp_21;Freq=100.00%,Depth=112;Type=hom	C→A
CHROMOSOME_I	3954877	3954877	ID=snp_30;Freq=100.00%,Depth=5;Type=hom	C→T
CHROMOSOME_I	4372288	4372288	ID=snp_32;Freq=100.00%,Depth=129;Type=hom	A→C
CHROMOSOME_I	5602630	5602630	ID=snp_48;Freq=100.00%,Depth=104;Type=hom	A→T
CHROMOSOME_I	6135824	6135824	ID=snp_50;Freq=100.00%,Depth=31;Type=hom	G→T		CONFIRMED
CHROMOSOME_I	7839050	7839050	ID=snp_65;Freq=100.00%,Depth=52;Type=hom	C→T
CHROMOSOME_I	8708967	8708967	ID=snp_77;Freq=100.00%,Depth=38;Type=hom	A→T
CHROMOSOME_I	9614248	9614248	ID=snp_84;Freq=100.00%,Depth=27;Type=hom	A→C
CHROMOSOME_I	11270035	11270035	ID=snp_109;Freq=100.00%,Depth=57;Type=hom	T→A
CHROMOSOME_I	12679754	12679754	ID=snp_120;Freq=100.00%,Depth=12;Type=hom	G→T
CHROMOSOME_I	12824948	12824948	ID=snp_122;Freq=100.00%,Depth=14;Type=hom	A→C
CHROMOSOME_I	13004427	13004427	ID=snp_125;Freq=100.00%,Depth=55;Type=hom	C→T		CONFIRMED
CHROMOSOME_I	14891197	14891197	ID=snp_155;Freq=100.00%,Depth=5;Type=hom	C→T
CHROMOSOME_II	2324040	2324040	ID=snp_183;Freq=100.00%,Depth=40;Type=hom	C→A
CHROMOSOME_II	2451150	2451150	ID=snp_192;Freq=100.00%,Depth=11;Type=hom	G→T
CHROMOSOME_II	5790261	5790261	ID=snp_242;Freq=100.00%,Depth=142;Type=hom	A→T
CHROMOSOME_II	6806770	6806770	ID=snp_269;Freq=98.55%,Depth=69;Type=hom	G→T
CHROMOSOME_II	8194675	8194675	ID=snp_286;Freq=100.00%,Depth=46;Type=hom	C→A
CHROMOSOME_II	8506729	8506729	ID=snp_289;Freq=100.00%,Depth=72;Type=hom	A→C
CHROMOSOME_II	9521987	9521987	ID=snp_294;Freq=100.00%,Depth=92;Type=hom	G→A
CHROMOSOME_II	11726823	11726823	ID=snp_313;Freq=100.00%,Depth=26;Type=hom	C→A		CONFIRMED
CHROMOSOME_II	11871974	11871974	ID=snp_314;Freq=100.00%,Depth=32;Type=hom	T→A
CHROMOSOME_II	12767172	12767172	ID=snp_323;Freq=100.00%,Depth=111;Type=hom	G→C
CHROMOSOME_II	13268716	13268716	ID=snp_328;Freq=100.00%,Depth=80;Type=hom	A→G
CHROMOSOME_II	14117188	14117188	ID=snp_340;Freq=100.00%,Depth=51;Type=hom	C→A
CHROMOSOME_II	14250171	14250171	ID=snp_341;Freq=100.00%,Depth=18;Type=hom	C→A
CHROMOSOME_III	140892	140892	ID=snp_351;Freq=100.00%,Depth=86;Type=hom	T→G
CHROMOSOME_III	246657	246657	ID=snp_353;Freq=100.00%,Depth=43;Type=hom	A→C
CHROMOSOME_III	1020570	1020570	ID=snp_365;Freq=96.00%,Depth=25;Type=hom	A→G
CHROMOSOME_III	2294506	2294506	ID=snp_383;Freq=100.00%,Depth=53;Type=hom	A→G
CHROMOSOME_III	2294511	2294511	ID=snp_384;Freq=100.00%,Depth=55;Type=hom	T→A
CHROMOSOME_III	2653195	2653195	ID=snp_396;Freq=100.00%,Depth=6;Type=hom	A→C
CHROMOSOME_III	2653197	2653197	ID=snp_397;Freq=100.00%,Depth=7;Type=hom	A→C
CHROMOSOME_III	4560130	4560130	ID=snp_436;Freq=100.00%,Depth=36;Type=hom	A→T
CHROMOSOME_III	5112340	5112340	ID=snp_441;Freq=98.53%,Depth=68;Type=hom	C→A
CHROMOSOME_III	5221588	5221588	ID=snp_442;Freq=100.00%,Depth=89;Type=hom	T→C
CHROMOSOME_III	6471575	6471575	ID=snp_454;Freq=100.00%,Depth=84;Type=hom	G→T
CHROMOSOME_III	6714524	6714524	ID=snp_455;Freq=100.00%,Depth=41;Type=hom	C→G
CHROMOSOME_III	7426281	7426281	ID=snp_466;Freq=93.94%,Depth=33;Type=hom	G→A
CHROMOSOME_III	7436932	7436932	ID=snp_469;Freq=100.00%,Depth=35;Type=hom	C→T
CHROMOSOME_III	7890220	7890220	ID=snp_477;Freq=100.00%,Depth=91;Type=hom	G→C		CONFIRMED
CHROMOSOME_III	8066397	8066397	ID=snp_480;Freq=100.00%,Depth=106;Type=hom	C→T
CHROMOSOME_III	9794294	9794294	ID=snp_509;Freq=100.00%,Depth=118;Type=hom	G→C
CHROMOSOME_III	10396268	10396268	ID=snp_533;Freq=100.00%,Depth=76;Type=hom	A→C
CHROMOSOME_III	10695269	10695269	ID=snp_539;Freq=100.00%,Depth=52;Type=hom	A→T
CHROMOSOME_III	11634489	11634489	ID=snp_549;Freq=94.59%,Depth=37;Type=hom	T→A
CHROMOSOME_IV	119541	119541	ID=snp_581;Freq=100.00%,Depth=74;Type=hom	G→C
CHROMOSOME_IV	1289402	1289402	ID=snp_595;Freq=100.00%,Depth=59;Type=hom	C→G
CHROMOSOME_IV	2076156	2076156	ID=snp_605;Freq=100.00%,Depth=114;Type=hom	C→T
CHROMOSOME_IV	2643955	2643955	ID=snp_616;Freq=100.00%,Depth=74;Type=hom	A→T
CHROMOSOME_IV	3680755	3680755	ID=snp_623;Freq=100.00%,Depth=80;Type=hom	A→C
CHROMOSOME_IV	5885235	5885235	ID=snp_636;Freq=100.00%,Depth=64;Type=hom	G→T
CHROMOSOME_IV	6232340	6232340	ID=snp_638;Freq=100.00%,Depth=52;Type=hom	G→T
CHROMOSOME_IV	6365974	6365974	ID=snp_642;Freq=100.00%,Depth=97;Type=hom	G→T
CHROMOSOME_IV	6806469	6806469	ID=snp_648;Freq=100.00%,Depth=91;Type=hom	G→A
CHROMOSOME_IV	9687564	9687564	ID=snp_684;Freq=100.00%,Depth=40;Type=hom	C→T
CHROMOSOME_IV	10802746	10802746	ID=snp_689;Freq=100.00%,Depth=45;Type=hom	A→G
CHROMOSOME_IV	12047153	12047153	ID=snp_706;Freq=100.00%,Depth=30;Type=hom	A→C		CONFIRMED
CHROMOSOME_IV	12929552	12929552	ID=snp_723;Freq=100.00%,Depth=76;Type=hom	T→A
CHROMOSOME_IV	13758441	13758441	ID=snp_735;Freq=100.00%,Depth=42;Type=hom	C→T
CHROMOSOME_IV	16156583	16156583	ID=snp_751;Freq=100.00%,Depth=53;Type=hom	G→C
CHROMOSOME_IV	16912558	16912558	ID=snp_758;Freq=100.00%,Depth=96;Type=hom	G→T
CHROMOSOME_V	3553392	3553392	ID=snp_807;Freq=100.00%,Depth=103;Type=hom	G→T
CHROMOSOME_V	3743440	3743440	ID=snp_809;Freq=100.00%,Depth=43;Type=hom	G→T
CHROMOSOME_V	6141637	6141637	ID=snp_842;Freq=100.00%,Depth=48;Type=hom	C→G
CHROMOSOME_V	6484793	6484793	ID=snp_847;Freq=100.00%,Depth=47;Type=hom	T→G
CHROMOSOME_V	11078376	11078376	ID=snp_881;Freq=100.00%,Depth=77;Type=hom	A→G
CHROMOSOME_V	13443588	13443588	ID=snp_903;Freq=100.00%,Depth=17;Type=hom	C→T
CHROMOSOME_V	15669816	15669816	ID=snp_926;Freq=100.00%,Depth=87;Type=hom	A→G
CHROMOSOME_V	16035349	16035349	ID=snp_931;Freq=100.00%,Depth=58;Type=hom	T→A
CHROMOSOME_V	16064547	16064547	ID=snp_932;Freq=100.00%,Depth=84;Type=hom	C→A
CHROMOSOME_V	16064549	16064549	ID=snp_933;Freq=100.00%,Depth=86;Type=hom	G→T
CHROMOSOME_V	19455280	19455280	ID=snp_988;Freq=100.00%,Depth=85;Type=hom	T→G
CHROMOSOME_V	19569733	19569733	ID=snp_991;,Freq=100.00%,Depth=18;Type=hom	T→A
CHROMOSOME_X	600377	600377	ID=snp_1034;Freq=100.00%,Depth=46;Type=hom	C→T		CONFIRMED
CHROMOSOME_X	600460	600460	ID=snp_1035;Freq=100.00%,Depth=43;Type=hom	G→C		CONFIRMED
CHROMOSOME_X	1344084	1344084	ID=snp_1040;Freq=100.00%,Depth=6;Type=hom	A→G
CHROMOSOME_X	2256635	2256635	ID=snp_1045;Freq=98.68%,Depth=76;Type=hom	G→A
CHROMOSOME_X	2361263	2361263	ID=snp_1047;Freq=100.00%,Depth=68;Type=hom	C→T		CONFIRMED
CHROMOSOME_X	6247783	6247783	ID=snp_1082;Freq=100.00%,Depth=5;Type=hom	C→A
CHROMOSOME_X	7933572	7933572	ID=snp_1100;Freq=100.00%,Depth=8;Type=hom	G→C
CHROMOSOME_X	8641356	8641356	ID=snp_1105;Freq=100.00%,Depth=57;Type=hom	A→G
CHROMOSOME_X	8769988	8769988	ID=snp_1108;Freq=100.00%,Depth=27;Type=hom	T→A
CHROMOSOME_X	9322847	9322847	ID=snp_1110;Freq=100.00%,Depth=75;Type=hom	C→T
CHROMOSOME_X	9893931	9893931	ID=snp_1114;Freq=100.00%,Depth=117;Type=hom	G→A
CHROMOSOME_X	9893934	9893934	ID=snp_1115;Freq=100.00%,Depth=101;Type=hom	C→G
CHROMOSOME_X	11483121	11483121	ID=snp_1122;Freq=100.00%,Depth=42;Type=hom	A→G		CONFIRMED
CHROMOSOME_X	12228560	12228560	ID=snp_1133;Freq=100.00%,Depth=80;Type=hom	A→G
CHROMOSOME_X	13342096	13342096	ID=snp_1149;Freq=100.00%,Depth=61;Type=hom	T→A
CHROMOSOME_X	13456371	13456371	ID=snp_1152;Freq=100.00%,Depth=127;Type=hom	T→C
CHROMOSOME_X	14451176	14451176	ID=snp_1161;Freq=100.00%,Depth=26;Type=hom	C→T		CONFIRMED
CHROMOSOME_X	14451178	14451178	ID=snp_1162;Freq=100.00%,Depth=29;Type=hom	G→T		CONFIRMED
CHROMOSOME_X	15012187	15012187	ID=snp_1168;Freq=100.00%,Depth=71;Type=hom	C→T

## Sheet: Table S2
Table S2 - Location of the G3-5N1-7G3-5N1-7G3-5N1-7G3-5 sequences in the C. elegans genome
Chromosome	Left Coordinate	Right Coordinate	ID and G4 DNA motif
CHROMOSOME_I	8856	8870	ID=GC_1,seq=gggaggggggggggg
CHROMOSOME_I	11242	11257	ID=GC_2,seq=cccccccccccccccc
CHROMOSOME_I	33546	33571	ID=GC_3,seq=gggggggggggagggggggggggggg
CHROMOSOME_I	35498	35525	ID=GC_4,seq=gggtgtgcagggaaaaatgggatggggg
CHROMOSOME_I	38611	38637	ID=GC_5,seq=gggacaacgggacaaacgggacacggg
CHROMOSOME_I	55176	55191	ID=GC_6,seq=gggggggggggggggg
CHROMOSOME_I	83444	83462	ID=GC_7,seq=gggggttgggaggggaggg
CHROMOSOME_I	90420	90450	ID=GC_8,seq=ccccatcgccctcctacaccccatttcaccc
CHROMOSOME_I	109031	109055	ID=GC_9,seq=ggggggggagggggaaggggtgggg
CHROMOSOME_I	159092	159110	ID=GC_10,seq=ggggggggggggggggggg
CHROMOSOME_I	186321	186344	ID=GC_11,seq=cccaatcccctcccatcaaatccc
CHROMOSOME_I	198254	198280	ID=GC_12,seq=cccgtgacccgtttcacccgttcaccc
CHROMOSOME_I	209243	209269	ID=GC_13,seq=cccccggggtaccccccccccccgccc
CHROMOSOME_I	238912	238931	ID=GC_14,seq=gggggggggggggggggggg
CHROMOSOME_I	262025	262052	ID=GC_15,seq=cccaacccccccccccccctcacttccc
CHROMOSOME_I	269527	269552	ID=GC_16,seq=ccctgccgtacccccccccccccccc
CHROMOSOME_I	270393	270415	ID=GC_17,seq=ccccccccccccccgtttacccc
CHROMOSOME_I	271595	271614	ID=GC_18,seq=cccccccccccccccccccc
CHROMOSOME_I	274642	274658	ID=GC_19,seq=ggggggggggggggggg
CHROMOSOME_I	274680	274695	ID=GC_20,seq=cccccccccccccccc
CHROMOSOME_I	331878	331896	ID=GC_21,seq=ccccgccccgccccgcccc
CHROMOSOME_I	390695	390718	ID=GC_22,seq=gggacccaagggacggggcgcggg
CHROMOSOME_I	400727	400747	ID=GC_23,seq=ggggggggggggggggggggg
CHROMOSOME_I	403865	403891	ID=GC_24,seq=cccgtgtcccgtttgtcccgttgtccc
CHROMOSOME_I	406297	406314	ID=GC_25,seq=cccccccccgtccccccc
CHROMOSOME_I	438150	438164	ID=GC_26,seq=ccccccccccccccc
CHROMOSOME_I	443211	443232	ID=GC_27,seq=ccccgcccccttctgccctccc
CHROMOSOME_I	477534	477552	ID=GC_28,seq=cccgcccaccctaggcccc
CHROMOSOME_I	496944	496968	ID=GC_29,seq=cccagccctggtgcccagctgtccc
CHROMOSOME_I	510463	510489	ID=GC_30,seq=gggacaacgggacaaacgggacacggg
CHROMOSOME_I	531368	531387	ID=GC_31,seq=gggggggggggggggggggg
CHROMOSOME_I	545798	545824	ID=GC_32,seq=ccccccccccccccccccctccacccc
CHROMOSOME_I	545869	545892	ID=GC_33,seq=cccccccccccccccccccccccc
CHROMOSOME_I	578805	578823	ID=GC_34,seq=ggggggggggggggggggg
CHROMOSOME_I	606238	606264	ID=GC_35,seq=gggacaacgggaaaaacgggaaacggg
CHROMOSOME_I	611845	611869	ID=GC_36,seq=ggggggggggggggggtgacgcggg
CHROMOSOME_I	661293	661309	ID=GC_37,seq=ccccccccccccccccc
CHROMOSOME_I	667164	667178	ID=GC_38,seq=ccccccccccccccc
CHROMOSOME_I	717039	717055	ID=GC_39,seq=cccctcccccccccccc
CHROMOSOME_I	738939	738957	ID=GC_40,seq=ggggggggggggggagggg
CHROMOSOME_I	766470	766490	ID=GC_41,seq=cccccccccccccccctcccc
CHROMOSOME_I	767147	767182	ID=GC_42,seq=ccctacagtacccctacagtacccctacagtacccc
CHROMOSOME_I	767475	767511	ID=GC_43,seq=ccccaaaagtacccctacaaaacccctacagtacccc
CHROMOSOME_I	770429	770444	ID=GC_44,seq=cccccccccccccccc
CHROMOSOME_I	800124	800138	ID=GC_45,seq=ggggggggggggggg
CHROMOSOME_I	809116	809135	ID=GC_46,seq=cccgccccgccccccgtccc
CHROMOSOME_I	809404	809421	ID=GC_47,seq=gggggggggggggggggg
CHROMOSOME_I	810786	810802	ID=GC_48,seq=ccccccccccccacccc
CHROMOSOME_I	812483	812502	ID=GC_49,seq=cccccccccccccccccccc
CHROMOSOME_I	817894	817913	ID=GC_50,seq=gggggggggggggggggggg
CHROMOSOME_I	818250	818266	ID=GC_51,seq=ccccccccccccccccc
CHROMOSOME_I	818383	818400	ID=GC_52,seq=ccccgccccccccccccc
CHROMOSOME_I	823053	823067	ID=GC_53,seq=ccccccccccccccc
CHROMOSOME_I	849345	849364	ID=GC_54,seq=cccccccccccccccccccc
CHROMOSOME_I	849404	849426	ID=GC_55,seq=gggaggggggggggggggggggg
CHROMOSOME_I	851843	851862	ID=GC_56,seq=cccccccccccccccccccc
CHROMOSOME_I	851998	852016	ID=GC_57,seq=cccctcccccccccctccc
CHROMOSOME_I	852455	852469	ID=GC_58,seq=ggggggggggggggg
CHROMOSOME_I	916685	916720	ID=GC_59,seq=ccctaccgtacccctacagtaccccgacagtacccc
CHROMOSOME_I	938396	938411	ID=GC_60,seq=ccccccccacccaccc
CHROMOSOME_I	947270	947285	ID=GC_61,seq=ccccaccccccccccc
CHROMOSOME_I	957409	957425	ID=GC_62,seq=ggggggggggggggggg
CHROMOSOME_I	969869	969886	ID=GC_63,seq=ggggggggggggggaggg
CHROMOSOME_I	973331	973345	ID=GC_64,seq=ggggggggggggggg
CHROMOSOME_I	973890	973914	ID=GC_65,seq=ggggagtgggagtgggaggggtggg
CHROMOSOME_I	984724	984739	ID=GC_66,seq=ccctcccccccccccc
CHROMOSOME_I	985199	985214	ID=GC_67,seq=gggggggggggggggg
CHROMOSOME_I	986165	986185	ID=GC_68,seq=ggggggggggggggggggggg
CHROMOSOME_I	1009185	1009206	ID=GC_69,seq=cccccccccccccccccccccc
CHROMOSOME_I	1061915	1061934	ID=GC_70,seq=cccccccccccccccccccc
CHROMOSOME_I	1074805	1074828	ID=GC_71,seq=ccccccccccccccccatcccccc
CHROMOSOME_I	1076138	1076165	ID=GC_72,seq=ccccggccgggccccccccgggggtccc
CHROMOSOME_I	1079565	1079580	ID=GC_73,seq=ggggtgggtgggcggg
CHROMOSOME_I	1097651	1097677	ID=GC_74,seq=gggaaaatgggcaatgggaatgggggg
CHROMOSOME_I	1100875	1100892	ID=GC_75,seq=gggggggggggggggggg
CHROMOSOME_I	1271457	1271476	ID=GC_76,seq=gggcgggggggggggggggg
CHROMOSOME_I	1285654	1285690	ID=GC_77,seq=ggggtactgtaggggtactgtaggggtactgtagggg
CHROMOSOME_I	1285800	1285835	ID=GC_78,seq=gggtactgcaggggtactgtaggggtactgtagggg
CHROMOSOME_I	1286012	1286047	ID=GC_79,seq=gggtactgcaggggtactgcaggggtactgtagggg
CHROMOSOME_I	1286247	1286283	ID=GC_80,seq=gggtactctaggggtactgtagggggtactgaagggg
CHROMOSOME_I	1286382	1286417	ID=GC_81,seq=gggtactgtaggggtactgaaggggtactgtagggg
CHROMOSOME_I	1286617	1286653	ID=GC_82,seq=gggtactctaggggtactgtagggggtactgaagggg
CHROMOSOME_I	1286923	1286954	ID=GC_83,seq=gggggtgttgtaggggcagggtgttgtagggg
CHROMOSOME_I	1287153	1287187	ID=GC_84,seq=gggttttgcaggggtactgtaggggtactgtaggg
CHROMOSOME_I	1331280	1331307	ID=GC_85,seq=ggggagtgggagtgggagtgggaggggg
CHROMOSOME_I	1334689	1334725	ID=GC_86,seq=ggggtactgtaggggtactgtaggggtactgtagggg
CHROMOSOME_I	1342791	1342820	ID=GC_87,seq=gggggagggggggggggggggggggggggg
CHROMOSOME_I	1361211	1361231	ID=GC_88,seq=cccccccccccccccctcccc
CHROMOSOME_I	1373415	1373436	ID=GC_89,seq=gggttgggagttgctggggggg
CHROMOSOME_I	1395885	1395907	ID=GC_90,seq=cccccccccccccgtaaagtccc
CHROMOSOME_I	1408403	1408423	ID=GC_91,seq=cccgccccccccccccccccc
CHROMOSOME_I	1487012	1487026	ID=GC_92,seq=ccccccccccccccc
CHROMOSOME_I	1549568	1549585	ID=GC_93,seq=ccccccccccccttgccc
CHROMOSOME_I	1715124	1715142	ID=GC_94,seq=ccccccccccccccccccc
CHROMOSOME_I	1720634	1720648	ID=GC_95,seq=ccccccccccccccc
CHROMOSOME_I	1729580	1729599	ID=GC_96,seq=cccccccccccccccccccc
CHROMOSOME_I	1746726	1746762	ID=GC_97,seq=ggggtactgtaggggtactgtaggggacctgtagggg
CHROMOSOME_I	1746967	1747003	ID=GC_98,seq=ggggtactgtaggggtactgtaggggacctgtagggg
CHROMOSOME_I	1747219	1747255	ID=GC_99,seq=ggggtactgtaggggtactgtaggggacctgtagggg
CHROMOSOME_I	1779242	1779256	ID=GC_100,seq=ccccccccccccccc
CHROMOSOME_I	1836736	1836754	ID=GC_101,seq=cccccccctcccccttccc
CHROMOSOME_I	1974179	1974219	ID=GC_102,seq=ccccccccccccccccccacatatcccctcccccatgtccc
CHROMOSOME_I	2041057	2041083	ID=GC_103,seq=cccgcccgccccacactcccgccgccc
CHROMOSOME_I	2155781	2155795	ID=GC_104,seq=ggggggggggggggg
CHROMOSOME_I	2188214	2188239	ID=GC_105,seq=cccattttcccattcccccccccccc
CHROMOSOME_I	2211862	2211887	ID=GC_106,seq=cccatcacccctcccccccccccccc
CHROMOSOME_I	2220882	2220909	ID=GC_107,seq=gggtaaggacgggtagttgggaatcggg
CHROMOSOME_I	2297405	2297427	ID=GC_108,seq=gggcgggcgggcgggcgggcggg
CHROMOSOME_I	2381294	2381325	ID=GC_109,seq=ggggctcggtggggtacgtgggccgacgtggg
CHROMOSOME_I	2393407	2393440	ID=GC_110,seq=gggagaaacgggggggggggggggggtgtctggg
CHROMOSOME_I	2410511	2410534	ID=GC_111,seq=ccccgaccccgacccggcagaccc
CHROMOSOME_I	2426617	2426643	ID=GC_112,seq=gggacaacgggacaaacgggacacggg
CHROMOSOME_I	2459910	2459927	ID=GC_113,seq=cccccccccccccccccc
CHROMOSOME_I	2460916	2460935	ID=GC_114,seq=cccgcccgcccccctctccc
CHROMOSOME_I	2503981	2503998	ID=GC_115,seq=cccccccccccccccccc
CHROMOSOME_I	2552964	2552983	ID=GC_116,seq=cccgtccctccctctctccc
CHROMOSOME_I	2653302	2653324	ID=GC_117,seq=cccccccccccccttaaaatccc
CHROMOSOME_I	2658526	2658543	ID=GC_118,seq=cccccccccccccccccc
CHROMOSOME_I	2658646	2658671	ID=GC_119,seq=cccccccccttgtgcccaaccacccc
CHROMOSOME_I	2659960	2659982	ID=GC_120,seq=cccctaccctctccccactcccc
CHROMOSOME_I	2665171	2665201	ID=GC_121,seq=cccccccccccccccccccccccttctcccc
CHROMOSOME_I	2679416	2679432	ID=GC_122,seq=ggggggggggggggggg
CHROMOSOME_I	2695622	2695636	ID=GC_123,seq=ccccccccccccccc
CHROMOSOME_I	2697007	2697032	ID=GC_124,seq=ccctcctagtccccttcccctccccc
CHROMOSOME_I	2709735	2709759	ID=GC_125,seq=ggggggaaacggggagggaaatggg
CHROMOSOME_I	2735507	2735528	ID=GC_126,seq=ggggttgggagggggctttggg
CHROMOSOME_I	2744487	2744515	ID=GC_127,seq=gggggatttgggatatatgggtcatgggg
CHROMOSOME_I	2750823	2750841	ID=GC_128,seq=gggggggggggagtgaggg
CHROMOSOME_I	2755458	2755473	ID=GC_129,seq=gggggggggggggggg
CHROMOSOME_I	2810615	2810632	ID=GC_130,seq=gggggggggggggggggg
CHROMOSOME_I	2903512	2903535	ID=GC_131,seq=ccccgaaacctccccccccccccc
CHROMOSOME_I	2973748	2973762	ID=GC_132,seq=ggggggggggggggg
CHROMOSOME_I	3045885	3045907	ID=GC_133,seq=gggggcaggggagggaagggggg
CHROMOSOME_I	3049591	3049610	ID=GC_134,seq=cccccccccccccccccccc
CHROMOSOME_I	3117745	3117763	ID=GC_135,seq=gggggaggggggggggggg
CHROMOSOME_I	3132555	3132572	ID=GC_136,seq=gggggggggggggggggg
CHROMOSOME_I	3156461	3156477	ID=GC_137,seq=ccccccccccccccccc
CHROMOSOME_I	3209040	3209055	ID=GC_138,seq=cccccccccccccccc
CHROMOSOME_I	3260635	3260664	ID=GC_139,seq=cccctcttcgcccccccccccccccctccc
CHROMOSOME_I	3274504	3274525	ID=GC_140,seq=ggggtcggggaggagggctggg
CHROMOSOME_I	3428864	3428886	ID=GC_141,seq=ccctgggcagccctagcccaccc
CHROMOSOME_I	3623902	3623924	ID=GC_142,seq=gggagaggggggggggggggggg
CHROMOSOME_I	3627140	3627164	ID=GC_143,seq=cccccccccccccccccacattccc
CHROMOSOME_I	3646049	3646065	ID=GC_144,seq=ccccccccccccccccc
CHROMOSOME_I	3646280	3646313	ID=GC_145,seq=gggaacttttggggggaaaatgggaaattggggg
CHROMOSOME_I	3713444	3713458	ID=GC_146,seq=ggggggggggggggg
CHROMOSOME_I	3798547	3798570	ID=GC_147,seq=gggagagccgggggggggaggggg
CHROMOSOME_I	3841620	3841653	ID=GC_148,seq=ggggggtaaaaggggaaagtgagggtgaaagggg
CHROMOSOME_I	3841752	3841770	ID=GC_149,seq=gggagggaggggggagggg
CHROMOSOME_I	3871022	3871051	ID=GC_150,seq=gggtgccgttgggcgctgggggtgagtggg
CHROMOSOME_I	3954974	3954990	ID=GC_151,seq=ggggggggggggggggg
CHROMOSOME_I	3997324	3997340	ID=GC_152,seq=ggggggggggggggggg
CHROMOSOME_I	4001915	4001942	ID=GC_153,seq=gggctctgtgggagaaagggagaatggg
CHROMOSOME_I	4042096	4042110	ID=GC_154,seq=ggggggggggggggg
CHROMOSOME_I	4078634	4078659	ID=GC_155,seq=cccaaaacccgtgccccaccaatccc
CHROMOSOME_I	4264389	4264410	ID=GC_156,seq=ccctcctatcccccccctcccc
CHROMOSOME_I	4298011	4298029	ID=GC_157,seq=gggcaccggggcgggtggg
CHROMOSOME_I	4328104	4328119	ID=GC_158,seq=gggggggggggggggg
CHROMOSOME_I	4366248	4366266	ID=GC_159,seq=gggaatccgggcgggtggg
CHROMOSOME_I	4476774	4476803	ID=GC_160,seq=cccccccccccccccccccccccatctccc
CHROMOSOME_I	4683550	4683575	ID=GC_161,seq=gggacccaaagggtgcggggcgcggg
CHROMOSOME_I	4719680	4719704	ID=GC_162,seq=gggccgagggggggggggggggggg
CHROMOSOME_I	4953563	4953583	ID=GC_163,seq=ggggggcagggcggggcgggg
CHROMOSOME_I	5189084	5189102	ID=GC_164,seq=cccaccccccccccccccc
CHROMOSOME_I	5394003	5394023	ID=GC_165,seq=gggagggaatcaaagggaggg
CHROMOSOME_I	5408505	5408528	ID=GC_166,seq=gggagaaatagggagaagggaggg
CHROMOSOME_I	5676615	5676638	ID=GC_167,seq=cccacccccccccccccccccccc
CHROMOSOME_I	5781947	5781972	ID=GC_168,seq=ccccgttatcccgtttccctgacccc
CHROMOSOME_I	5918165	5918179	ID=GC_169,seq=ccccccccccccccc
CHROMOSOME_I	5973658	5973679	ID=GC_170,seq=gggacaggggacgaagggaggg
CHROMOSOME_I	6114438	6114464	ID=GC_171,seq=cccgaattccccccctcgatttccccc
CHROMOSOME_I	6228402	6228421	ID=GC_172,seq=cccccccccccccctccccc
CHROMOSOME_I	6263281	6263299	ID=GC_173,seq=ccccccccccccccccccc
CHROMOSOME_I	6466709	6466737	ID=GC_174,seq=gggacaacgggacaaacgggacaaacggg
CHROMOSOME_I	6604645	6604663	ID=GC_175,seq=ggggggggggggggggggg
CHROMOSOME_I	6933670	6933688	ID=GC_176,seq=cccccccccccccctcccc
CHROMOSOME_I	7031105	7031119	ID=GC_177,seq=ccccccccccccccc
CHROMOSOME_I	7044724	7044738	ID=GC_178,seq=ggggggggggggggg
CHROMOSOME_I	7140224	7140247	ID=GC_179,seq=ggggatgtggggagggatggaggg
CHROMOSOME_I	7140742	7140756	ID=GC_180,seq=ccccccccccccccc
CHROMOSOME_I	7221287	7221301	ID=GC_181,seq=ccccccccccccccc
CHROMOSOME_I	7712450	7712473	ID=GC_182,seq=gggatgaagagggggggggggggg
CHROMOSOME_I	7778909	7778931	ID=GC_183,seq=cccttctcccttcccttttaccc
CHROMOSOME_I	7783024	7783046	ID=GC_184,seq=gggaaggggagagggtaaaaggg
CHROMOSOME_I	7843899	7843922	ID=GC_185,seq=cccaatcccctcccatcaaatccc
CHROMOSOME_I	8002104	8002124	ID=GC_186,seq=ggggggggggggggggggggg
CHROMOSOME_I	8248088	8248103	ID=GC_187,seq=cccccccccccccccc
CHROMOSOME_I	8248764	8248779	ID=GC_188,seq=cccccccccccccccc
CHROMOSOME_I	8307668	8307703	ID=GC_189,seq=gggggaaaactgggtgttgagggggggacactgggg
CHROMOSOME_I	8546601	8546625	ID=GC_190,seq=cccctcccctccccatggatacccc
CHROMOSOME_I	9086718	9086734	ID=GC_191,seq=ggggggggggggggggg
CHROMOSOME_I	9177203	9177232	ID=GC_192,seq=cccatcccccttttgcacccttttcttccc
CHROMOSOME_I	9242643	9242664	ID=GC_193,seq=gggggggggggggggggggggg
CHROMOSOME_I	9343821	9343856	ID=GC_194,seq=cccctaggctgccccgctgtctcccccaggcgcccc
CHROMOSOME_I	9346173	9346190	ID=GC_195,seq=cccccccccccccccccc
CHROMOSOME_I	9401063	9401082	ID=GC_196,seq=gggacgggcgggactttggg
CHROMOSOME_I	9447316	9447336	ID=GC_197,seq=gggaacctggggcgggttggg
CHROMOSOME_I	9576738	9576755	ID=GC_198,seq=cccccccccccccccccc
CHROMOSOME_I	9680623	9680646	ID=GC_199,seq=cccaatcccctcccatcaaatccc
CHROMOSOME_I	9708406	9708420	ID=GC_200,seq=ggggggggggggggg
CHROMOSOME_I	9761038	9761055	ID=GC_201,seq=gggggggggggtattggg
CHROMOSOME_I	9801397	9801417	ID=GC_202,seq=ccccccccccccccccccccc
CHROMOSOME_I	9803952	9803973	ID=GC_203,seq=ccctcatccccccccccccccc
CHROMOSOME_I	10085822	10085848	ID=GC_204,seq=gggaaagggatgaagggaaaactcggg
CHROMOSOME_I	10086257	10086275	ID=GC_205,seq=ggggggggggggggggggg
CHROMOSOME_I	10137291	10137311	ID=GC_206,seq=gggttgggagtgggtgggggg
CHROMOSOME_I	10290520	10290542	ID=GC_207,seq=cccaaatcccttcccatcatccc
CHROMOSOME_I	10335343	10335369	ID=GC_208,seq=cccttataatcccacattccccatccc
CHROMOSOME_I	10370734	10370753	ID=GC_209,seq=gggggggggggggggtgggg
CHROMOSOME_I	10395377	10395403	ID=GC_210,seq=ccccccccccccccccccctcccgccc
CHROMOSOME_I	10759134	10759158	ID=GC_211,seq=ccccccgtatctccctccctccccc
CHROMOSOME_I	10770647	10770663	ID=GC_212,seq=ccccccccccccccccc
CHROMOSOME_I	10962269	10962291	ID=GC_213,seq=cccccccatcaccccactttccc
CHROMOSOME_I	10979781	10979803	ID=GC_214,seq=gggcggggggggggggggggggg
CHROMOSOME_I	10988193	10988214	ID=GC_215,seq=ggggatgggggggggggggggg
CHROMOSOME_I	11005309	11005338	ID=GC_216,seq=gggaagcacgggggggaggggggggggggg
CHROMOSOME_I	11085895	11085917	ID=GC_217,seq=ccccccccccccccccccccccc
CHROMOSOME_I	11091245	11091260	ID=GC_218,seq=gggccgggcgggcggg
CHROMOSOME_I	11146770	11146791	ID=GC_219,seq=gggaggtgggaggggggatggg
CHROMOSOME_I	11158220	11158243	ID=GC_220,seq=ccccccccccccccccgatccccc
CHROMOSOME_I	11163667	11163691	ID=GC_221,seq=ggggggggggggggggtgggggggg
CHROMOSOME_I	11204924	11204943	ID=GC_222,seq=gggctgggggggaatggggg
CHROMOSOME_I	11221101	11221128	ID=GC_223,seq=gggccagcttgggccgggggttccgggg
CHROMOSOME_I	11221577	11221606	ID=GC_224,seq=cccggacggcccagaaggcccaggcggccc
CHROMOSOME_I	11246889	11246915	ID=GC_225,seq=cccgtgtcccgtttgtcccgttgtccc
CHROMOSOME_I	11247240	11247254	ID=GC_226,seq=ggggggggggggggg
CHROMOSOME_I	11253208	11253225	ID=GC_227,seq=cccccccccccccccccc
CHROMOSOME_I	11265864	11265887	ID=GC_228,seq=cccccccccccttccccccccccc
CHROMOSOME_I	11266675	11266711	ID=GC_229,seq=ggggtactgtaggggtactgtaggggtactgtagggg
CHROMOSOME_I	11266763	11266799	ID=GC_230,seq=ggggtactgtaggggtactgtaggggtactgtagggg
CHROMOSOME_I	11271602	11271627	ID=GC_231,seq=cccccccccccccccctacctccccc
CHROMOSOME_I	11294244	11294267	ID=GC_232,seq=gggcgggcggacgggacaatgggg
CHROMOSOME_I	11297236	11297258	ID=GC_233,seq=cccctaccccgggatcccgcccc
CHROMOSOME_I	11387530	11387550	ID=GC_234,seq=ccccgcccaccggccccgccc
CHROMOSOME_I	11399910	11399932	ID=GC_235,seq=ggggggggggggggggggggggg
CHROMOSOME_I	11438835	11438852	ID=GC_236,seq=cccccccccccccccccc
CHROMOSOME_I	11446567	11446588	ID=GC_237,seq=ccctcccccccccccccccccc
CHROMOSOME_I	11526609	11526650	ID=GC_238,seq=cccaacttcccccccccccccccctgaaaatcccggcttccc
CHROMOSOME_I	11526821	11526841	ID=GC_239,seq=ccccccccccccccccccccc
CHROMOSOME_I	11588342	11588360	ID=GC_240,seq=ggggggggggggggggggg
CHROMOSOME_I	11602911	11602926	ID=GC_241,seq=cccccccccccccccc
CHROMOSOME_I	11616237	11616256	ID=GC_242,seq=ccccccccccccccccgccc
CHROMOSOME_I	11618585	11618620	ID=GC_243,seq=ccctgcagtacccctacagaacccctacattacccc
CHROMOSOME_I	11619568	11619604	ID=GC_244,seq=ggggtactgtaggggtactgtaggggtactgtagggg
CHROMOSOME_I	11623774	11623810	ID=GC_245,seq=cccctacagtacccctacagtacccctacagtacccc
CHROMOSOME_I	11624747	11624783	ID=GC_246,seq=ggggtaatgtaggggtaatgtaggggttctgtagggg
CHROMOSOME_I	11627122	11627141	ID=GC_247,seq=gggcgggggggggggggggg
CHROMOSOME_I	11645639	11645655	ID=GC_248,seq=cccctcccccccacccc
CHROMOSOME_I	11657965	11657980	ID=GC_249,seq=cccccccccccccccc
CHROMOSOME_I	11666005	11666023	ID=GC_250,seq=ccccccccccccccccccc
CHROMOSOME_I	11672247	11672266	ID=GC_251,seq=cccgaaccctcccttctccc
CHROMOSOME_I	11709222	11709236	ID=GC_252,seq=ccccccccccccccc
CHROMOSOME_I	11736192	11736224	ID=GC_253,seq=gggcggtagcgggcggtagcgggcagtagcggg
CHROMOSOME_I	11745742	11745766	ID=GC_254,seq=cccagaccctagacaaccctacccc
CHROMOSOME_I	11745802	11745826	ID=GC_255,seq=ccctagacagccctaccccagaccc
CHROMOSOME_I	11745834	11745858	ID=GC_256,seq=ccctaggcagccctaccccagaccc
CHROMOSOME_I	11745974	11745998	ID=GC_257,seq=ccctaggcagccctaccccagaccc
CHROMOSOME_I	11772940	11772969	ID=GC_258,seq=gggtggtcgggagatttgggtgtcgggggg
CHROMOSOME_I	11782361	11782378	ID=GC_259,seq=gggggggggggggggggg
CHROMOSOME_I	11789341	11789369	ID=GC_260,seq=cccttagatccctctggtaccccattccc
CHROMOSOME_I	11789909	11789952	ID=GC_261,seq=gggggggggggggggggcagctcgggctcggggaaagctcgggg
CHROMOSOME_I	11790171	11790199	ID=GC_262,seq=ccccagcccccttaattccctcctaaccc
CHROMOSOME_I	11798284	11798304	ID=GC_263,seq=ggggggggggggggggggggg
CHROMOSOME_I	11806971	11806985	ID=GC_264,seq=ccccccccccccccc
CHROMOSOME_I	11838130	11838149	ID=GC_265,seq=ccccccccccccctcttccc
CHROMOSOME_I	11838183	11838204	ID=GC_266,seq=cccccccccccaatgcatcccc
CHROMOSOME_I	11957331	11957346	ID=GC_267,seq=gggggggggggggggg
CHROMOSOME_I	11983672	11983699	ID=GC_268,seq=gggtacccagggagccagcgggagcggg
CHROMOSOME_I	12044813	12044831	ID=GC_269,seq=ccccctcacccacccaccc
CHROMOSOME_I	12055420	12055434	ID=GC_270,seq=ggggggggggggggg
CHROMOSOME_I	12061026	12061048	ID=GC_271,seq=ggggggggggggggggggggggg
CHROMOSOME_I	12160026	12160048	ID=GC_272,seq=cccgttcccgtaccgcccctccc
CHROMOSOME_I	12170874	12170899	ID=GC_273,seq=ggggccggagggaagggaaacatggg
CHROMOSOME_I	12212564	12212582	ID=GC_274,seq=ccccgaaccccccctcccc
CHROMOSOME_I	12222869	12222894	ID=GC_275,seq=ggggggggggggggggggggggtggg
CHROMOSOME_I	12230316	12230342	ID=GC_276,seq=ccctttaacccttcttcccagaaaccc
CHROMOSOME_I	12291688	12291704	ID=GC_277,seq=ccccccccccccccccc
CHROMOSOME_I	12370956	12370982	ID=GC_278,seq=ccccacacccctggcccatgaaatccc
CHROMOSOME_I	12486187	12486213	ID=GC_279,seq=ccccccccccccctaaaatcccacccc
CHROMOSOME_I	12497882	12497896	ID=GC_280,seq=ggggggggggggggg
CHROMOSOME_I	12527892	12527911	ID=GC_281,seq=cccaccccgcccgcccgccc
CHROMOSOME_I	12528053	12528075	ID=GC_282,seq=ccccgcccatcccgtctccgccc
CHROMOSOME_I	12528226	12528246	ID=GC_283,seq=ccccgcccccacaacccaccc
CHROMOSOME_I	12549939	12549957	ID=GC_284,seq=ccccccctccccatccccc
CHROMOSOME_I	12568558	12568585	ID=GC_285,seq=ccccacccagcgtctcccagtaggaccc
CHROMOSOME_I	12574650	12574678	ID=GC_286,seq=ggggccgaaaggggcctagggtttttggg
CHROMOSOME_I	12645385	12645399	ID=GC_287,seq=ggggggggggggggg
CHROMOSOME_I	12676420	12676439	ID=GC_288,seq=gggggggggggggggggggg
CHROMOSOME_I	12698735	12698761	ID=GC_289,seq=gggtgaacgggtgaaacgggtcacggg
CHROMOSOME_I	12769968	12769990	ID=GC_290,seq=ccccccccccccccccccccccc
CHROMOSOME_I	12824848	12824877	ID=GC_291,seq=ccctcccccccccacccccctccatcgccc
CHROMOSOME_I	12833938	12833963	ID=GC_292,seq=ccccgcccactctctcccggggcccc
CHROMOSOME_I	12865477	12865499	ID=GC_293,seq=cccccccccccccccccataccc
CHROMOSOME_I	12902493	12902512	ID=GC_294,seq=cccaccctttccccctcccc
CHROMOSOME_I	12978287	12978304	ID=GC_295,seq=cccccccccccccacccc
CHROMOSOME_I	13024296	13024310	ID=GC_296,seq=ccccccccccccccc
CHROMOSOME_I	13029638	13029657	ID=GC_297,seq=cccttcccttccctattccc
CHROMOSOME_I	13051374	13051399	ID=GC_298,seq=gggaacagggaacagggggaacaggg
CHROMOSOME_I	13093197	13093223	ID=GC_299,seq=gggaatacgggaatacgggaatacggg
CHROMOSOME_I	13093229	13093255	ID=GC_300,seq=gggaatacgggaatacgggaatacggg
CHROMOSOME_I	13093261	13093287	ID=GC_301,seq=gggaatacgggaatacgggaatacggg
CHROMOSOME_I	13168855	13168879	ID=GC_302,seq=cccgtccctctacccactgaatccc
CHROMOSOME_I	13317503	13317523	ID=GC_303,seq=ggggggagggggggacttggg
CHROMOSOME_I	13368726	13368750	ID=GC_304,seq=gggaaacagggcgggaaactggggg
CHROMOSOME_I	13499429	13499445	ID=GC_305,seq=ggggggggggggggggg
CHROMOSOME_I	13581520	13581545	ID=GC_306,seq=ccccacccagttcctcccacgcaccc
CHROMOSOME_I	13649560	13649587	ID=GC_307,seq=gggaatagggggatagggggaaagaggg
CHROMOSOME_I	13650918	13650932	ID=GC_308,seq=ccccccccccccccc
CHROMOSOME_I	13680627	13680642	ID=GC_309,seq=gggggggggggggggg
CHROMOSOME_I	13681670	13681684	ID=GC_310,seq=ccccccccccccccc
CHROMOSOME_I	13708609	13708625	ID=GC_311,seq=gggatgggggggggggg
CHROMOSOME_I	13708711	13708729	ID=GC_312,seq=gggatgggggggggggggg
CHROMOSOME_I	13708815	13708833	ID=GC_313,seq=gggatgggggggggggggg
CHROMOSOME_I	13723395	13723431	ID=GC_314,seq=ggggtacatcagggtactgtagggggtactgtagggg
CHROMOSOME_I	13723461	13723497	ID=GC_315,seq=ggggtactataggggtactgtaggggtacatcagggg
CHROMOSOME_I	13723615	13723651	ID=GC_316,seq=ggggtactataggggtactgtaggggtacatcagggg
CHROMOSOME_I	13732236	13732268	ID=GC_317,seq=gggggggggggggggggtggtgagggcaaaggg
CHROMOSOME_I	13772723	13772756	ID=GC_318,seq=ccctaattttcccccattttccccccattttccc
CHROMOSOME_I	13819909	13819937	ID=GC_319,seq=gggattttgtgggttttgggagttttggg
CHROMOSOME_I	13859688	13859724	ID=GC_320,seq=ccccatttccccccccccccccccccccccccccccc
CHROMOSOME_I	13894858	13894884	ID=GC_321,seq=ccctccccctcccactcccactccccc
CHROMOSOME_I	13942668	13942684	ID=GC_322,seq=ggggggggggggggggg
CHROMOSOME_I	13957899	13957925	ID=GC_323,seq=cccgtgtcccgtttgccccgttgtccc
CHROMOSOME_I	14009498	14009512	ID=GC_324,seq=ggggggggggggggg
CHROMOSOME_I	14010022	14010041	ID=GC_325,seq=gggggggggggggggggggg
CHROMOSOME_I	14020602	14020623	ID=GC_326,seq=gggagatggtgggggggggggg
CHROMOSOME_I	14036078	14036103	ID=GC_327,seq=gggttttgtagggctcgatgggaggg
CHROMOSOME_I	14070803	14070820	ID=GC_328,seq=cccccccccccccccccc
CHROMOSOME_I	14087953	14087972	ID=GC_329,seq=cccccccccccccccccccc
CHROMOSOME_I	14130429	14130461	ID=GC_330,seq=gggctggttgggggctgttgggcctgttggggg
CHROMOSOME_I	14137813	14137833	ID=GC_331,seq=ccccaccccaccccccccccc
CHROMOSOME_I	14137893	14137926	ID=GC_332,seq=ccccctgataccccctggtccccctgataccccc
CHROMOSOME_I	14137930	14137964	ID=GC_333,seq=cccccctgataccccctagcctccctgatgccccc
CHROMOSOME_I	14137971	14138002	ID=GC_334,seq=ccctgataccccctagtctccctgataccccc
CHROMOSOME_I	14138007	14138049	ID=GC_335,seq=ccccctgatacccccgggtccccctgatacccccccccccccc
CHROMOSOME_I	14140647	14140673	ID=GC_336,seq=cccccctacccctcaccctatcccccc
CHROMOSOME_I	14141875	14141891	ID=GC_337,seq=ggggggggggggggggg
CHROMOSOME_I	14147008	14147028	ID=GC_338,seq=ccccccccccccccccccccc
CHROMOSOME_I	14147688	14147705	ID=GC_339,seq=gggggggggggggggggg
CHROMOSOME_I	14159070	14159087	ID=GC_340,seq=gggggagggggggggggg
CHROMOSOME_I	14183318	14183341	ID=GC_341,seq=gggaagggcacattagggaagggg
CHROMOSOME_I	14183497	14183521	ID=GC_342,seq=ggggaaggggtactgtagggagggg
CHROMOSOME_I	14188314	14188337	ID=GC_343,seq=ggggtaatcaaggggagggcaggg
CHROMOSOME_I	14231063	14231088	ID=GC_344,seq=gggggggggggggggggggggggggg
CHROMOSOME_I	14231174	14231199	ID=GC_345,seq=gggatggggtaccgggcgcccggggg
CHROMOSOME_I	14237177	14237210	ID=GC_346,seq=ccccagtacccctacagtacccctacagtacccc
CHROMOSOME_I	14240272	14240299	ID=GC_347,seq=gggacatgggtttggggttagtgagggg
CHROMOSOME_I	14240532	14240559	ID=GC_348,seq=gggcttatgggtttggggttagtggggg
CHROMOSOME_I	14244886	14244904	ID=GC_349,seq=ccccccccccccccccccc
CHROMOSOME_I	14279507	14279524	ID=GC_350,seq=ggggggggggggaggggg
CHROMOSOME_I	14312695	14312717	ID=GC_351,seq=ccccccccccccccccccccccc
CHROMOSOME_I	14323895	14323923	ID=GC_352,seq=gggtttagatgggtaatttgggatggggg
CHROMOSOME_I	14325638	14325659	ID=GC_353,seq=ggggggggggggggggggtggg
CHROMOSOME_I	14326896	14326912	ID=GC_354,seq=ccccgcccccccccccc
CHROMOSOME_I	14330906	14330922	ID=GC_355,seq=ccccccccccccccccc
CHROMOSOME_I	14339972	14339996	ID=GC_356,seq=gggacccaaaggggcggggtgcggg
CHROMOSOME_I	14340071	14340095	ID=GC_357,seq=cccgcgccccgccccttagggtccc
CHROMOSOME_I	14361431	14361445	ID=GC_358,seq=ccccccccccccccc
CHROMOSOME_I	14364248	14364266	ID=GC_359,seq=ggggggggggggggggggg
CHROMOSOME_I	14369938	14369952	ID=GC_360,seq=ggggggggggggggg
CHROMOSOME_I	14384472	14384500	ID=GC_361,seq=ccccccccccccccccccagaggaccccc
CHROMOSOME_I	14391838	14391856	ID=GC_362,seq=cccccccctcccctacccc
CHROMOSOME_I	14391870	14391898	ID=GC_363,seq=cccctgtcccctttgtccccccagacccc
CHROMOSOME_I	14391908	14391940	ID=GC_364,seq=cccctgtcccccactgtgtccccccagtccccc
CHROMOSOME_I	14391946	14391979	ID=GC_365,seq=cccccctgtcccccactgtgtccccccaggcccc
CHROMOSOME_I	14439393	14439409	ID=GC_366,seq=ggggggggggggggggg
CHROMOSOME_I	14535904	14535919	ID=GC_367,seq=cccccccccccccccc
CHROMOSOME_I	14537946	14537967	ID=GC_368,seq=gggggggggggggggggggggg
CHROMOSOME_I	14551100	14551122	ID=GC_369,seq=gggatttacgggttttgggtggg
CHROMOSOME_I	14567165	14567179	ID=GC_370,seq=ggggggggggggggg
CHROMOSOME_I	14631197	14631215	ID=GC_371,seq=ccctgcccacccacccccc
CHROMOSOME_I	14634255	14634269	ID=GC_372,seq=ggggggggggggggg
CHROMOSOME_I	14668984	14669010	ID=GC_373,seq=ccccacccatatccccctactaacccc
CHROMOSOME_I	14764875	14764896	ID=GC_374,seq=gggggggggggggagcactggg
CHROMOSOME_I	14833926	14833952	ID=GC_375,seq=gggtaagggataaacgggtgaaggggg
CHROMOSOME_I	14836028	14836050	ID=GC_376,seq=cccttttcccttccccctcaccc
CHROMOSOME_I	14870920	14870934	ID=GC_377,seq=ccccccccccccccc
CHROMOSOME_I	14931338	14931353	ID=GC_378,seq=gggggggggggggggg
CHROMOSOME_I	14932752	14932772	ID=GC_379,seq=cccgtccccctcccagttccc
CHROMOSOME_I	14935805	14935828	ID=GC_380,seq=ggggagaggggggggggggggggg
CHROMOSOME_I	14943357	14943377	ID=GC_381,seq=cccccccccccccaccccccc
CHROMOSOME_II	30070	30087	ID=GC_1,seq=gggggggggggggggggg
CHROMOSOME_II	158360	158386	ID=GC_2,seq=cccttctgccccatatcccctgccccc
CHROMOSOME_II	185727	185753	ID=GC_3,seq=cccgtgtcccgtttgtcccgttgtccc
CHROMOSOME_II	217040	217056	ID=GC_4,seq=ggggggggggggggggg
CHROMOSOME_II	232972	232991	ID=GC_5,seq=ggggggggggggggaggggg
CHROMOSOME_II	254105	254125	ID=GC_6,seq=ggggggggggggggggagggg
CHROMOSOME_II	377737	377752	ID=GC_7,seq=cccccccccccccccc
CHROMOSOME_II	441364	441380	ID=GC_8,seq=cccctcccccccctccc
CHROMOSOME_II	453310	453327	ID=GC_9,seq=gggagggggggggagggg
CHROMOSOME_II	454967	454984	ID=GC_10,seq=cccctccccccccctccc
CHROMOSOME_II	507998	508016	ID=GC_11,seq=ccccccccccccccctccc
CHROMOSOME_II	533379	533398	ID=GC_12,seq=gggggggggggggggggggg
CHROMOSOME_II	693618	693637	ID=GC_13,seq=gggggggggggggggggggg
CHROMOSOME_II	713698	713725	ID=GC_14,seq=cccgcagcgccccgcccctttgggtccc
CHROMOSOME_II	732323	732350	ID=GC_15,seq=cccaatttgaccccagttaccccctccc
CHROMOSOME_II	759020	759037	ID=GC_16,seq=gggggggggggggggggg
CHROMOSOME_II	765859	765875	ID=GC_17,seq=ccccccccccctctccc
CHROMOSOME_II	876066	876089	ID=GC_18,seq=cccggcccagacccagaccttccc
CHROMOSOME_II	882376	882412	ID=GC_19,seq=ggggtactgtaggggtactgtaggggtactgtagggg
CHROMOSOME_II	1033729	1033756	ID=GC_20,seq=gggatcatgggttggggttggtgggggg
CHROMOSOME_II	1079300	1079314	ID=GC_21,seq=ccccccccccccccc
CHROMOSOME_II	1087796	1087835	ID=GC_22,seq=ccccccccccccccccccccccattacaccccttaagccc
CHROMOSOME_II	1101585	1101603	ID=GC_23,seq=cccaaattcccgcccaccc
CHROMOSOME_II	1141467	1141486	ID=GC_24,seq=cccccccccccccccccccc
CHROMOSOME_II	1179944	1179961	ID=GC_25,seq=cccccccccccccccccc
CHROMOSOME_II	1180153	1180186	ID=GC_26,seq=gggaaaagtgggtgggaaggggggccccggcggg
CHROMOSOME_II	1193728	1193755	ID=GC_27,seq=cccccccccccccccccccctctacccc
CHROMOSOME_II	1201420	1201434	ID=GC_28,seq=ccccccccccctccc
CHROMOSOME_II	1210402	1210422	ID=GC_29,seq=cccccccccccccgcactccc
CHROMOSOME_II	1233471	1233492	ID=GC_30,seq=gggtgggtggggagtgtggggg
CHROMOSOME_II	1236724	1236740	ID=GC_31,seq=gggtgggaagggagggg
CHROMOSOME_II	1237838	1237865	ID=GC_32,seq=gggattagggaatatagggagtataggg
CHROMOSOME_II	1298426	1298443	ID=GC_33,seq=ccccccaccccccccccc
CHROMOSOME_II	1301676	1301699	ID=GC_34,seq=ccccttttaggccccccccccccc
CHROMOSOME_II	1323151	1323172	ID=GC_35,seq=ccccccccccccccccccaccc
CHROMOSOME_II	1325637	1325657	ID=GC_36,seq=ccccacccccccccccccccc
CHROMOSOME_II	1331097	1331121	ID=GC_37,seq=ccccctcacccagtccgccccgccc
CHROMOSOME_II	1447079	1447107	ID=GC_38,seq=cccccttcttcccttcttcccagagaccc
CHROMOSOME_II	1447622	1447642	ID=GC_39,seq=cccaatcccttcccaaatccc
CHROMOSOME_II	1448914	1448946	ID=GC_40,seq=gggatggatcgggatgggtcgggatggatcggg
CHROMOSOME_II	1460348	1460380	ID=GC_41,seq=cccgatccatcccgatccatcccgacccatccc
CHROMOSOME_II	1461662	1461682	ID=GC_42,seq=gggatttgggaagggattggg
CHROMOSOME_II	1462186	1462215	ID=GC_43,seq=gggggcgttgtgggtctctgggaagaaggg
CHROMOSOME_II	1476534	1476552	ID=GC_44,seq=ggggggggggggggggggg
CHROMOSOME_II	1531826	1531849	ID=GC_45,seq=gggttggtagggggagggaggggg
CHROMOSOME_II	1630349	1630372	ID=GC_46,seq=cccagagcccagagcccagagccc
CHROMOSOME_II	1632898	1632923	ID=GC_47,seq=gggttctgggctctgggcgctttggg
CHROMOSOME_II	1635732	1635755	ID=GC_48,seq=gggttctgggctctgggctctggg
CHROMOSOME_II	1699263	1699286	ID=GC_49,seq=ccctctctcccttttcccaccccc
CHROMOSOME_II	1771113	1771128	ID=GC_50,seq=gggggggggggggggg
CHROMOSOME_II	1775004	1775021	ID=GC_51,seq=gggggggggggggggggg
CHROMOSOME_II	1811271	1811285	ID=GC_52,seq=ccccccccccccccc
CHROMOSOME_II	1823538	1823552	ID=GC_53,seq=ccccccccccccccc
CHROMOSOME_II	2083739	2083766	ID=GC_54,seq=cccccagcttcacccgtccccacccccc
CHROMOSOME_II	2110872	2110893	ID=GC_55,seq=gggctgggataggggggggggg
CHROMOSOME_II	2139985	2139999	ID=GC_56,seq=ccccccccccccccc
CHROMOSOME_II	2197892	2197906	ID=GC_57,seq=ggggggggggggggg
CHROMOSOME_II	2372336	2372351	ID=GC_58,seq=ccccccctccctcccc
CHROMOSOME_II	2402230	2402251	ID=GC_59,seq=ggggagtgggagggggaggggg
CHROMOSOME_II	2402510	2402531	ID=GC_60,seq=ggggggtgggaggggggagggg
CHROMOSOME_II	2443239	2443256	ID=GC_61,seq=cccccccccccccccccc
CHROMOSOME_II	2450943	2450959	ID=GC_62,seq=ccccccccccccccccc
CHROMOSOME_II	2522524	2522541	ID=GC_63,seq=gggggggggggggggggg
CHROMOSOME_II	2587877	2587900	ID=GC_64,seq=ccccaagcccaaggccctaagccc
CHROMOSOME_II	2602723	2602748	ID=GC_65,seq=gggatctccagggtacgggcataggg
CHROMOSOME_II	2662425	2662453	ID=GC_66,seq=cccgagcaggcccattcggcccaataccc
CHROMOSOME_II	2692696	2692714	ID=GC_67,seq=gggggggggggggggtggg
CHROMOSOME_II	2695275	2695289	ID=GC_68,seq=ggggggggggggggg
CHROMOSOME_II	2696517	2696532	ID=GC_69,seq=cccccccccccccccc
CHROMOSOME_II	2716388	2716408	ID=GC_70,seq=cccccaccccccccccccccc
CHROMOSOME_II	2719359	2719376	ID=GC_71,seq=gggggggggggggggggg
CHROMOSOME_II	2753876	2753891	ID=GC_72,seq=cccccccccccccccc
CHROMOSOME_II	2794081	2794095	ID=GC_73,seq=ggggggggggggggg
CHROMOSOME_II	2798846	2798875	ID=GC_74,seq=ccctgcgtctcccctcccccacactctccc
CHROMOSOME_II	2830079	2830114	ID=GC_75,seq=ggggaactgtaggggtactgtaggggtactgtaggg
CHROMOSOME_II	2831381	2831400	ID=GC_76,seq=gggggggggggtcacatggg
CHROMOSOME_II	2843351	2843369	ID=GC_77,seq=ccccccccccccccccccc
CHROMOSOME_II	2861215	2861232	ID=GC_78,seq=gggggggggggggggggg
CHROMOSOME_II	2874676	2874700	ID=GC_79,seq=gggaagaggagggcggggaggtggg
CHROMOSOME_II	2927350	2927368	ID=GC_80,seq=gggccgggcttgggttggg
CHROMOSOME_II	2948045	2948062	ID=GC_81,seq=cccccccccccccccccc
CHROMOSOME_II	2973848	2973863	ID=GC_82,seq=cccccccccccccccc
CHROMOSOME_II	2974219	2974237	ID=GC_83,seq=gggacccgggggggggggg
CHROMOSOME_II	2974274	2974288	ID=GC_84,seq=ccccccccccccccc
CHROMOSOME_II	2989340	2989355	ID=GC_85,seq=cccccccccccccccc
CHROMOSOME_II	2991441	2991470	ID=GC_86,seq=ccctacctaccctacctaccctacctaccc
CHROMOSOME_II	3001385	3001417	ID=GC_87,seq=cccagcttaacccaaatttccccaactctaccc
CHROMOSOME_II	3013984	3014008	ID=GC_88,seq=ccccccccccctcctccccagtccc
CHROMOSOME_II	3033723	3033746	ID=GC_89,seq=gggcttagggccttgggtttaggg
CHROMOSOME_II	3033751	3033774	ID=GC_90,seq=gggcttagggccttgggtttaggg
CHROMOSOME_II	3033779	3033802	ID=GC_91,seq=gggcttagggccttgggcttaggg
CHROMOSOME_II	3033807	3033830	ID=GC_92,seq=gggcttagggccttgggcttaggg
CHROMOSOME_II	3033835	3033858	ID=GC_93,seq=gggcttagggccttgggcttaggg
CHROMOSOME_II	3033877	3033900	ID=GC_94,seq=gggcttagggccttgggcttaggg
CHROMOSOME_II	3033905	3033928	ID=GC_95,seq=gggcttagggccttgggcttaggg
CHROMOSOME_II	3033961	3033984	ID=GC_96,seq=gggcttagggccttgggcttaggg
CHROMOSOME_II	3033989	3034012	ID=GC_97,seq=gggattagggccttgggattaggg
CHROMOSOME_II	3089079	3089104	ID=GC_98,seq=ccccccccccccccccacagtaaccc
CHROMOSOME_II	3089273	3089307	ID=GC_99,seq=cccccttaggaccccttaggacccctacagtaccc
CHROMOSOME_II	3132827	3132863	ID=GC_100,seq=cccctacagtacccctacagtaccccaacagtacccc
CHROMOSOME_II	3133166	3133202	ID=GC_101,seq=cccctccactacccctccaatacccctccaatacccc
CHROMOSOME_II	3133210	3133245	ID=GC_102,seq=cccctccaatacccctacagtacccctacagtaccc
CHROMOSOME_II	3133276	3133312	ID=GC_103,seq=cccctccaatacccctccaatacccctccaatacccc
CHROMOSOME_II	3133374	3133410	ID=GC_104,seq=ccccaacagtacccctacagagcccctacagtacccc
CHROMOSOME_II	3133757	3133793	ID=GC_105,seq=cccctccactacccctccaatacccctccaatacccc
CHROMOSOME_II	3133801	3133836	ID=GC_106,seq=cccctccaatacccctacagtgccctacagtacccc
CHROMOSOME_II	3133955	3133989	ID=GC_107,seq=ccctacagtaccctacagtacccctacagtacccc
CHROMOSOME_II	3134019	3134055	ID=GC_108,seq=cccctacataaccccttcagtacccctacagtacccc
CHROMOSOME_II	3153879	3153904	ID=GC_109,seq=cccaaggcccaaaacccccaaagccc
CHROMOSOME_II	3153922	3153946	ID=GC_110,seq=ccccaaggcccaatgcccaaggccc
CHROMOSOME_II	3168555	3168574	ID=GC_111,seq=ccctccccctcccactcccc
CHROMOSOME_II	3183288	3183308	ID=GC_112,seq=ccccccccccccccccccccc
CHROMOSOME_II	3194585	3194613	ID=GC_113,seq=gggtatgggcccgaatgggcctgctcggg
CHROMOSOME_II	3244691	3244706	ID=GC_114,seq=cccccccccccccccc
CHROMOSOME_II	3375969	3375986	ID=GC_115,seq=gggggggggggggggggg
CHROMOSOME_II	3386084	3386114	ID=GC_116,seq=gggcgggagggggggaaggggggcgcatggg
CHROMOSOME_II	3437450	3437470	ID=GC_117,seq=gggggaggggagggggctggg
CHROMOSOME_II	3439504	3439526	ID=GC_118,seq=ggggcgcccgggggggggggggg
CHROMOSOME_II	3596095	3596117	ID=GC_119,seq=cccataccccatccccccccccc
CHROMOSOME_II	3610693	3610717	ID=GC_120,seq=ccccttcccctccccattctgcccc
CHROMOSOME_II	3831290	3831318	ID=GC_121,seq=gggcatagggtagggtagggtagggaggg
CHROMOSOME_II	3937434	3937460	ID=GC_122,seq=gggacaacgggacaaacgggacacggg
CHROMOSOME_II	3984806	3984823	ID=GC_123,seq=cccccccccccccccccc
CHROMOSOME_II	4005115	4005147	ID=GC_124,seq=gggtagtagggtatagtagggacactgtggggg
CHROMOSOME_II	4008252	4008278	ID=GC_125,seq=cccgagaatcccgaatatccccgtccc
CHROMOSOME_II	4019434	4019450	ID=GC_126,seq=ccccccccccccccccc
CHROMOSOME_II	4058154	4058169	ID=GC_127,seq=cccacccacccgcccc
CHROMOSOME_II	4070740	4070754	ID=GC_128,seq=ccccccccccccccc
CHROMOSOME_II	4071260	4071288	ID=GC_129,seq=cccccgatccccgatgcccccacaaaccc
CHROMOSOME_II	4073494	4073518	ID=GC_130,seq=cccccccctccctcccttcactccc
CHROMOSOME_II	4081767	4081792	ID=GC_131,seq=ccccacacccccaccgacacccaccc
CHROMOSOME_II	4095742	4095770	ID=GC_132,seq=cccctctgtctccccttcccgttcgtccc
CHROMOSOME_II	4101400	4101415	ID=GC_133,seq=cccaccccccctcccc
CHROMOSOME_II	4132323	4132341	ID=GC_134,seq=cccaccccctccccctccc
CHROMOSOME_II	4138396	4138417	ID=GC_135,seq=gggctagagggagggtagaggg
CHROMOSOME_II	4139744	4139758	ID=GC_136,seq=ggggggggggggggg
CHROMOSOME_II	4143911	4143925	ID=GC_137,seq=ccccccccccccccc
CHROMOSOME_II	4163856	4163880	ID=GC_138,seq=ggggcagagagggtggggatggggg
CHROMOSOME_II	4209042	4209064	ID=GC_139,seq=cccctcccacattccctgtaccc
CHROMOSOME_II	4282303	4282328	ID=GC_140,seq=gggtagatcggggggggggggggggg
CHROMOSOME_II	4340761	4340775	ID=GC_141,seq=ccccccccccccccc
CHROMOSOME_II	4354172	4354199	ID=GC_142,seq=cccctaaagtacccatattccctaaccc
CHROMOSOME_II	4377000	4377022	ID=GC_143,seq=gggggggggggggggaggggggg
CHROMOSOME_II	4392961	4392983	ID=GC_144,seq=cccttcaccctccccccttaccc
CHROMOSOME_II	4399203	4399222	ID=GC_145,seq=gggggggggggggggggggg
CHROMOSOME_II	4447349	4447369	ID=GC_146,seq=ggggggggggggggggggggg
CHROMOSOME_II	4451593	4451615	ID=GC_147,seq=cccccccccccccattttccccc
CHROMOSOME_II	4515758	4515792	ID=GC_148,seq=gggtactgtaggggtacggaagggtactgtagggg
CHROMOSOME_II	4515800	4515834	ID=GC_149,seq=gggtactgtaggggtacggaagggtactgtagggg
CHROMOSOME_II	4582402	4582421	ID=GC_150,seq=cccccccccccccccccccc
CHROMOSOME_II	4653660	4653674	ID=GC_151,seq=ccccccccccccccc
CHROMOSOME_II	4689732	4689751	ID=GC_152,seq=cccccccccccccccccccc
CHROMOSOME_II	4691095	4691116	ID=GC_153,seq=cccccccccccccccccccccc
CHROMOSOME_II	4709805	4709824	ID=GC_154,seq=ccctgccctgcccctccccc
CHROMOSOME_II	4710002	4710024	ID=GC_155,seq=ccccccccccccccccttttccc
CHROMOSOME_II	4983417	4983437	ID=GC_156,seq=ccccccccccccccccccccc
CHROMOSOME_II	5042421	5042444	ID=GC_157,seq=cccccccccccccccccatctccc
CHROMOSOME_II	5226425	5226441	ID=GC_158,seq=gggggaggggggggggg
CHROMOSOME_II	5709148	5709174	ID=GC_159,seq=cccgtttcccgattttcccgttgtccc
CHROMOSOME_II	5899137	5899155	ID=GC_160,seq=ccccccccccccccccccc
CHROMOSOME_II	6187739	6187771	ID=GC_161,seq=cccgatccatcccgatctatcccgacccatccc
CHROMOSOME_II	6427153	6427181	ID=GC_162,seq=gggtcgattggggcgatggggtatgaggg
CHROMOSOME_II	7058736	7058754	ID=GC_163,seq=ccccgaccctatccctccc
CHROMOSOME_II	7089354	7089377	ID=GC_164,seq=gggacccaaggggcggtgggcggg
CHROMOSOME_II	7156158	7156184	ID=GC_165,seq=cccgtttcccgtttttcccgttgtccc
CHROMOSOME_II	7225368	7225385	ID=GC_166,seq=gggggggggggggggggg
CHROMOSOME_II	7291873	7291891	ID=GC_167,seq=ccccccccccccccccccc
CHROMOSOME_II	7380249	7380275	ID=GC_168,seq=gggacaacgggaaaaacgggaaacggg
CHROMOSOME_II	7444915	7444935	ID=GC_169,seq=cccaatcccttcccaaatccc
CHROMOSOME_II	7446176	7446208	ID=GC_170,seq=gggatggatcgggatggattgggatggatcggg
CHROMOSOME_II	7446216	7446248	ID=GC_171,seq=gggatggatcgggatggatcgggatggatcggg
CHROMOSOME_II	7446256	7446288	ID=GC_172,seq=gggacggatcgggatggatcgggacggatcggg
CHROMOSOME_II	7446296	7446328	ID=GC_173,seq=gggatggatggggacggattgggatggattggg
CHROMOSOME_II	7446356	7446388	ID=GC_174,seq=gggatggatcgggatggatcgggatggatcggg
CHROMOSOME_II	7451149	7451181	ID=GC_175,seq=cccgatccatcccgatccatcccaatccgtccc
CHROMOSOME_II	7451229	7451262	ID=GC_176,seq=cccgatccatcccaatccatcccaatccgtcccc
CHROMOSOME_II	7451269	7451301	ID=GC_177,seq=cccgatccatcccgatccgtcccgatccatccc
CHROMOSOME_II	7451309	7451341	ID=GC_178,seq=cccgatccatcccgatccatcccgatccatccc
CHROMOSOME_II	7451349	7451381	ID=GC_179,seq=cccgatccatcccgatccatcccaatccatccc
CHROMOSOME_II	7452632	7452652	ID=GC_180,seq=gggatttgggaagggattggg
CHROMOSOME_II	7505571	7505587	ID=GC_181,seq=ggggggggggggggggg
CHROMOSOME_II	7590643	7590672	ID=GC_182,seq=cccagacatccccaagcgacccgccgtccc
CHROMOSOME_II	7752578	7752596	ID=GC_183,seq=cccaacacccttccccccc
CHROMOSOME_II	7919406	7919433	ID=GC_184,seq=ggggggggggggggggggcaaaaaaggg
CHROMOSOME_II	8096942	8096963	ID=GC_185,seq=ccccattcccttccctccgccc
CHROMOSOME_II	8221648	8221670	ID=GC_186,seq=cccctttcccacccaccttaccc
CHROMOSOME_II	8228992	8229007	ID=GC_187,seq=cccccccccccccccc
CHROMOSOME_II	8287916	8287942	ID=GC_188,seq=cccgtttcccgtttttcccattgtccc
CHROMOSOME_II	8617312	8617333	ID=GC_189,seq=gggacggtgggagggggatggg
CHROMOSOME_II	9010942	9010962	ID=GC_190,seq=gggggaggatgggtgggaggg
CHROMOSOME_II	9029657	9029685	ID=GC_191,seq=ggggttcagggtttgaggggcatttaggg
CHROMOSOME_II	9064057	9064075	ID=GC_192,seq=gggggggggggggggaggg
CHROMOSOME_II	9085195	9085221	ID=GC_193,seq=gggacaacgggaaaaacgggaaacggg
CHROMOSOME_II	9086311	9086328	ID=GC_194,seq=cccttcccgaccccgccc
CHROMOSOME_II	9222781	9222798	ID=GC_195,seq=cccccccccccccctccc
CHROMOSOME_II	9227267	9227290	ID=GC_196,seq=gggagatgggtgggggtaatgggg
CHROMOSOME_II	9265961	9265981	ID=GC_197,seq=cccccccccccccaaataccc
CHROMOSOME_II	9578759	9578779	ID=GC_198,seq=ccccgcccgccctactccccc
CHROMOSOME_II	9581222	9581237	ID=GC_199,seq=cccccccccccccccc
CHROMOSOME_II	9700486	9700503	ID=GC_200,seq=gggggtgggggggggggg
CHROMOSOME_II	10065545	10065564	ID=GC_201,seq=ggggagaacggggggggggg
CHROMOSOME_II	10065777	10065800	ID=GC_202,seq=gggaaaagggtggggcttcccggg
CHROMOSOME_II	10116813	10116843	ID=GC_203,seq=ccccgtccgaacccgtccctgaagacccccc
CHROMOSOME_II	10151330	10151346	ID=GC_204,seq=ccccccctcccccaccc
CHROMOSOME_II	10375039	10375060	ID=GC_205,seq=gggggggggggggggggggggg
CHROMOSOME_II	10380830	10380854	ID=GC_206,seq=cccacctgtcccacccttttctccc
CHROMOSOME_II	10382389	10382416	ID=GC_207,seq=cccgcgccctctttcccccacactaccc
CHROMOSOME_II	10541878	10541904	ID=GC_208,seq=gggacaacgggaaaaacgggaaacggg
CHROMOSOME_II	10622208	10622234	ID=GC_209,seq=gggtggggcctctaggggatgaggggg
CHROMOSOME_II	10623124	10623141	ID=GC_210,seq=cccccccccccccccccc
CHROMOSOME_II	10733695	10733712	ID=GC_211,seq=ggggggggggggggtggg
CHROMOSOME_II	10784491	10784509	ID=GC_212,seq=gggggggggggggggcggg
CHROMOSOME_II	10820422	10820448	ID=GC_213,seq=cccgtgtcccgtttgtcccgttgtccc
CHROMOSOME_II	10844307	10844334	ID=GC_214,seq=gggggggggggggggggaaatggtgggg
CHROMOSOME_II	10877105	10877119	ID=GC_215,seq=ccccccccccccccc
CHROMOSOME_II	10958603	10958619	ID=GC_216,seq=gggggggggggacaggg
CHROMOSOME_II	10966315	10966337	ID=GC_217,seq=cccatttatcccacccctccccc
CHROMOSOME_II	10986132	10986156	ID=GC_218,seq=gggtttgaagggaggggagaggggg
CHROMOSOME_II	10993811	10993827	ID=GC_219,seq=gggaggggggggggggg
CHROMOSOME_II	11005665	11005682	ID=GC_220,seq=cccccccccccccccccc
CHROMOSOME_II	11058232	11058263	ID=GC_221,seq=gggaaattggggggaaaagggggaaaatgggg
CHROMOSOME_II	11124777	11124803	ID=GC_222,seq=cccctcccccctcccaccccccggccc
CHROMOSOME_II	11181096	11181111	ID=GC_223,seq=gggggggggggggggg
CHROMOSOME_II	11192508	11192533	ID=GC_224,seq=gggtttcgagggtgtgtgggtctggg
CHROMOSOME_II	11328573	11328601	ID=GC_225,seq=gggtcccatgggacattaggggacggggg
CHROMOSOME_II	11395028	11395056	ID=GC_226,seq=cccccacagacccatttccccatttcccc
CHROMOSOME_II	11402637	11402651	ID=GC_227,seq=ggggggggggggggg
CHROMOSOME_II	11614761	11614779	ID=GC_228,seq=gggacgggggggggggggg
CHROMOSOME_II	11617602	11617624	ID=GC_229,seq=cccttcagcccaacccaattccc
CHROMOSOME_II	11631029	11631050	ID=GC_230,seq=gggggggggggggggggggggg
CHROMOSOME_II	11634120	11634142	ID=GC_231,seq=gggtgtctgggtgggcgaagggg
CHROMOSOME_II	11645425	11645439	ID=GC_232,seq=ccccccccccccccc
CHROMOSOME_II	11660434	11660451	ID=GC_233,seq=cccccccccccccccccc
CHROMOSOME_II	11661201	11661223	ID=GC_234,seq=ggggggggggggggggggggggg
CHROMOSOME_II	11750652	11750677	ID=GC_235,seq=ggggaggttggggggggggggggggg
CHROMOSOME_II	11787429	11787443	ID=GC_236,seq=gggaggggggggggg
CHROMOSOME_II	11863413	11863439	ID=GC_237,seq=cccccccccccccccccccaatgtccc
CHROMOSOME_II	11889582	11889604	ID=GC_238,seq=cccacactctcccgccccaaccc
CHROMOSOME_II	11906072	11906095	ID=GC_239,seq=gggatgggtaccctggggagaggg
CHROMOSOME_II	11928231	11928249	ID=GC_240,seq=ccccccccccccccccccc
CHROMOSOME_II	11938980	11939000	ID=GC_241,seq=gggaggggactgggacggggg
CHROMOSOME_II	11953164	11953184	ID=GC_242,seq=ccccccctgtcccgtaccccc
CHROMOSOME_II	11965341	11965355	ID=GC_243,seq=ggggggggggggggg
CHROMOSOME_II	12020490	12020518	ID=GC_244,seq=gggaaatgggaaaaaatgggaaaaatggg
CHROMOSOME_II	12072167	12072187	ID=GC_245,seq=ggggggggggggggggggggg
CHROMOSOME_II	12175664	12175695	ID=GC_246,seq=ggggcgacgcggggagaagggtaaggacgggg
CHROMOSOME_II	12194612	12194631	ID=GC_247,seq=cccctctcccccccaccccc
CHROMOSOME_II	12195068	12195102	ID=GC_248,seq=ccctacagtacccctacagtaccccaacagtaccc
CHROMOSOME_II	12195211	12195245	ID=GC_249,seq=ccctacagtacccctacagtaccccaacagtaccc
CHROMOSOME_II	12249197	12249213	ID=GC_250,seq=gggcgggggggaatggg
CHROMOSOME_II	12264681	12264697	ID=GC_251,seq=ggggggggggggggggg
CHROMOSOME_II	12309612	12309632	ID=GC_252,seq=ccccaagcccccccccccccc
CHROMOSOME_II	12319554	12319574	ID=GC_253,seq=ccccctccccttccccagccc
CHROMOSOME_II	12339817	12339834	ID=GC_254,seq=cccccccccccccccccc
CHROMOSOME_II	12345390	12345414	ID=GC_255,seq=gggataacgggcacaacgggtaggg
CHROMOSOME_II	12352417	12352442	ID=GC_256,seq=gggaaaaggggcggggtttcgaaggg
CHROMOSOME_II	12369397	12369420	ID=GC_257,seq=cccctttgcccccccccccccccc
CHROMOSOME_II	12369442	12369481	ID=GC_258,seq=cccatagcccccccccccccccatccattcccatattccc
CHROMOSOME_II	12386940	12386959	ID=GC_259,seq=gggggaagggaaaggggggg
CHROMOSOME_II	12445037	12445058	ID=GC_260,seq=cccttccccccccccccccccc
CHROMOSOME_II	12661558	12661574	ID=GC_261,seq=cccccccccccactccc
CHROMOSOME_II	12739890	12739916	ID=GC_262,seq=cccgtgtcccgtttgtcccgttgtccc
CHROMOSOME_II	12770141	12770168	ID=GC_263,seq=cccccccccccccccccccactcaaccc
CHROMOSOME_II	12800490	12800506	ID=GC_264,seq=ggggggggggggggggg
CHROMOSOME_II	12818653	12818671	ID=GC_265,seq=ccccccccccccccctccc
CHROMOSOME_II	12827024	12827043	ID=GC_266,seq=cccccccccccccacccccc
CHROMOSOME_II	12842778	12842794	ID=GC_267,seq=gggggtggggggggggg
CHROMOSOME_II	12854832	12854847	ID=GC_268,seq=cccccccccccccccc
CHROMOSOME_II	12879837	12879854	ID=GC_269,seq=gggggggggggggggggg
CHROMOSOME_II	12951815	12951833	ID=GC_270,seq=gggtggggggggggggggg
CHROMOSOME_II	12962226	12962253	ID=GC_271,seq=cccagcacccaacttcccattgaacccc
CHROMOSOME_II	12982959	12982988	ID=GC_272,seq=cccccaccccccccccccccactatttccc
CHROMOSOME_II	12989395	12989417	ID=GC_273,seq=ccccccccccccccctggtgccc
CHROMOSOME_II	12990680	12990699	ID=GC_274,seq=cccccccccccccccccccc
CHROMOSOME_II	13035113	13035135	ID=GC_275,seq=ccctcccgatggcaccctttccc
CHROMOSOME_II	13056707	13056722	ID=GC_276,seq=cccccccccccctccc
CHROMOSOME_II	13063798	13063817	ID=GC_277,seq=gggggagaaggggggggggg
CHROMOSOME_II	13189118	13189144	ID=GC_278,seq=gggacaacgggaaaaacgggaaacggg
CHROMOSOME_II	13199575	13199598	ID=GC_279,seq=cccctctccccccccccccccccc
CHROMOSOME_II	13212345	13212359	ID=GC_280,seq=gggtgggagggtggg
CHROMOSOME_II	13221307	13221323	ID=GC_281,seq=gggggggggggggtggg
CHROMOSOME_II	13225477	13225497	ID=GC_282,seq=cccgactcccccccccccccc
CHROMOSOME_II	13283038	13283059	ID=GC_283,seq=gggaggggaaggttggggtggg
CHROMOSOME_II	13306350	13306365	ID=GC_284,seq=cccccccccccccccc
CHROMOSOME_II	13336669	13336683	ID=GC_285,seq=ggggggggggggggg
CHROMOSOME_II	13396387	13396402	ID=GC_286,seq=cccccccccccccccc
CHROMOSOME_II	13411654	13411669	ID=GC_287,seq=cccccccccccccccc
CHROMOSOME_II	13415565	13415599	ID=GC_288,seq=cccacagtacccctacagtacccctacagtacccc
CHROMOSOME_II	13415971	13415989	ID=GC_289,seq=cccccccccccccctcccc
CHROMOSOME_II	13480710	13480728	ID=GC_290,seq=ccccccccccccccagccc
CHROMOSOME_II	13521981	13522001	ID=GC_291,seq=ccccttgtcccgcccatcccc
CHROMOSOME_II	13592165	13592184	ID=GC_292,seq=gggtcagtgggggggggggg
CHROMOSOME_II	13614711	13614728	ID=GC_293,seq=cccccccccccccccccc
CHROMOSOME_II	13619696	13619711	ID=GC_294,seq=ggggcgggcgggtggg
CHROMOSOME_II	13712366	13712404	ID=GC_295,seq=ccctacagtacccctccccccccccccccctacattccc
CHROMOSOME_II	13720381	13720399	ID=GC_296,seq=ccctaccctaccctaaccc
CHROMOSOME_II	13720834	13720857	ID=GC_297,seq=ccctagcccatcgtaaccctaccc
CHROMOSOME_II	13720950	13720974	ID=GC_298,seq=ccctagcccaccgtaaccctacccc
CHROMOSOME_II	13727434	13727448	ID=GC_299,seq=ggggggggggggggg
CHROMOSOME_II	13785654	13785689	ID=GC_300,seq=cccgctacctccccgctagagccccgctacctcccc
CHROMOSOME_II	13785729	13785762	ID=GC_301,seq=ccccgctgccgccccgctcccccgttatcgcccc
CHROMOSOME_II	13787294	13787308	ID=GC_302,seq=ccccccccccccccc
CHROMOSOME_II	13788744	13788776	ID=GC_303,seq=cccgctaccgcccgccaccgccccgctacaccc
CHROMOSOME_II	13790894	13790926	ID=GC_304,seq=cccgctaccgcccgctaccgcccgctaccgccc
CHROMOSOME_II	13790934	13790966	ID=GC_305,seq=cccgctaccgcccgctaccgcccgctaccgccc
CHROMOSOME_II	13790974	13791006	ID=GC_306,seq=cccgctaccgcccgctaccgcccgctaccgccc
CHROMOSOME_II	13791014	13791046	ID=GC_307,seq=cccgctaccgcccgctaccgcccgctaccgccc
CHROMOSOME_II	13791054	13791086	ID=GC_308,seq=cccgctaccgcccgctacctcccgctaccgccc
CHROMOSOME_II	13794665	13794681	ID=GC_309,seq=ccccccccccccccccc
CHROMOSOME_II	13835733	13835747	ID=GC_310,seq=gggggggggggaggg
CHROMOSOME_II	13847532	13847554	ID=GC_311,seq=ccccccttgcccccccaacaccc
CHROMOSOME_II	13871966	13871981	ID=GC_312,seq=gggggggggggggggg
CHROMOSOME_II	13903254	13903279	ID=GC_313,seq=cccggatcccgtgtgacccatttccc
CHROMOSOME_II	13904527	13904558	ID=GC_314,seq=cccctaccctacagtacccctacccccccccc
CHROMOSOME_II	13904919	13904937	ID=GC_315,seq=gggggggggggggctaggg
CHROMOSOME_II	13915829	13915864	ID=GC_316,seq=ccccttgtataccccccccccccccccccccccccc
CHROMOSOME_II	13918878	13918895	ID=GC_317,seq=cccccccccccacccccc
CHROMOSOME_II	13920372	13920386	ID=GC_318,seq=ccccccccccccccc
CHROMOSOME_II	14005744	14005759	ID=GC_319,seq=cccctccccccccccc
CHROMOSOME_II	14015722	14015747	ID=GC_320,seq=gggtacggggcgtgggtaccgtaggg
CHROMOSOME_II	14019578	14019613	ID=GC_321,seq=ggggtgtcagtgggcggtagcgggcggtagcggggg
CHROMOSOME_II	14019642	14019676	ID=GC_322,seq=ggggcggtagcgggcggtagcggggtgtcagtggg
CHROMOSOME_II	14019684	14019718	ID=GC_323,seq=ggggtgtcagtgggcggtagcggggtgtcagtggg
CHROMOSOME_II	14019726	14019760	ID=GC_324,seq=gggcggtagcggggtgccagtgggcggtagcgggg
CHROMOSOME_II	14019768	14019802	ID=GC_325,seq=ggggcggtagcgggcggtagcggggtgtcagtggg
CHROMOSOME_II	14019810	14019845	ID=GC_326,seq=ggggtgtcagtgggcggtagcggggcggtagcgggg
CHROMOSOME_II	14019853	14019889	ID=GC_327,seq=ggggcggtagcggggcggtagcggggctgtagcgggg
CHROMOSOME_II	14019897	14019932	ID=GC_328,seq=ggggtgtcagtgggcggtagcggggcggtagcgggg
CHROMOSOME_II	14019940	14019976	ID=GC_329,seq=ggggcggtagcggggcggtagcggggcgatagcgggg
CHROMOSOME_II	14019984	14020020	ID=GC_330,seq=ggggcgatagcggggcggtagcgggggcggtagcggg
CHROMOSOME_II	14022199	14022216	ID=GC_331,seq=cccccccccccccccccc
CHROMOSOME_II	14060701	14060734	ID=GC_332,seq=cccccaaaagcgcccccatttccctcaatttccc
CHROMOSOME_II	14066644	14066662	ID=GC_333,seq=ccccccccccccccccccc
CHROMOSOME_II	14089716	14089742	ID=GC_334,seq=ccctcctctcccttttccccctgtccc
CHROMOSOME_II	14091245	14091276	ID=GC_335,seq=ccccactgtccccgggtggcccaacagggccc
CHROMOSOME_II	14091424	14091453	ID=GC_336,seq=cccgggttcccgttgttccccttaccgccc
CHROMOSOME_II	14113899	14113924	ID=GC_337,seq=ggggggggggggggggggggagcggg
CHROMOSOME_II	14201916	14201949	ID=GC_338,seq=gggggaggaggggagaagagggcattcaaggggg
CHROMOSOME_II	14250097	14250120	ID=GC_339,seq=ccctgttccctggcccctggtccc
CHROMOSOME_II	14261906	14261946	ID=GC_340,seq=cccttttctcccagcctccccccccccccccccgtctcccc
CHROMOSOME_II	14408589	14408614	ID=GC_341,seq=ccctgtcctccccccccccccccccc
CHROMOSOME_II	14425850	14425874	ID=GC_342,seq=gggactgggtaagccgggttggggg
CHROMOSOME_II	14465608	14465631	ID=GC_343,seq=ccctgcctaccctacccgatgccc
CHROMOSOME_II	14593533	14593548	ID=GC_344,seq=cccccccccccccccc
CHROMOSOME_II	14646118	14646132	ID=GC_345,seq=ccccccccccccccc
CHROMOSOME_II	14646686	14646703	ID=GC_346,seq=cccccccccccccccccc
CHROMOSOME_II	14743352	14743368	ID=GC_347,seq=ggggggggggggggggg
CHROMOSOME_II	14835729	14835754	ID=GC_348,seq=ggggttagtagggggatatgggcggg
CHROMOSOME_II	14866715	14866729	ID=GC_349,seq=ccccccccccccccc
CHROMOSOME_II	14879693	14879719	ID=GC_350,seq=ccccgcccatatccccctactaacccc
CHROMOSOME_II	14886401	14886423	ID=GC_351,seq=gggtttgatgggttagggttggg
CHROMOSOME_II	14904315	14904341	ID=GC_352,seq=gggaacgggtgtatgggggatatgggg
CHROMOSOME_II	14915958	14915973	ID=GC_353,seq=gggggggggggagggg
CHROMOSOME_II	14926989	14927009	ID=GC_354,seq=ccctctaagaccccccccccc
CHROMOSOME_II	15000100	15000126	ID=GC_355,seq=ggggttagtagggggatatgggcgggg
CHROMOSOME_II	15018778	15018810	ID=GC_356,seq=cccgaaaaatccccctaaaatcccatttagccc
CHROMOSOME_II	15063890	15063906	ID=GC_357,seq=ggggggggggggggggg
CHROMOSOME_II	15080809	15080828	ID=GC_358,seq=gggggggggggggggggggg
CHROMOSOME_II	15085061	15085091	ID=GC_359,seq=ccccccccccccccccccccccctagtgccc
CHROMOSOME_II	15165803	15165825	ID=GC_360,seq=ggggggggggggggggaggtggg
CHROMOSOME_II	15204774	15204791	ID=GC_361,seq=ggggtggggggggggggg
CHROMOSOME_II	15254722	15254740	ID=GC_362,seq=ccccccccccccccccccc
CHROMOSOME_II	15260869	15260891	ID=GC_363,seq=ccccccccccccccccctctccc
CHROMOSOME_II	15264606	15264621	ID=GC_364,seq=cccccccccccccccc
CHROMOSOME_III	7088	7105	ID=GC_1,seq=cccccccccccccccccc
CHROMOSOME_III	28531	28555	ID=GC_2,seq=ccctccccggacacccctccccccc
CHROMOSOME_III	34266	34283	ID=GC_3,seq=gggggggggggggggggg
CHROMOSOME_III	42865	42891	ID=GC_4,seq=ccccagggccccaggacccgggacccc
CHROMOSOME_III	42897	42923	ID=GC_5,seq=cccaggaccccacgaccccacgacccc
CHROMOSOME_III	67227	67255	ID=GC_6,seq=ccccgccccccggtcctccccagccgccc
CHROMOSOME_III	115904	115922	ID=GC_7,seq=ccccccccccccccccccc
CHROMOSOME_III	133080	133094	ID=GC_8,seq=ccccccccccccccc
CHROMOSOME_III	168218	168244	ID=GC_9,seq=ccctggaaccctggaaccctggaaccc
CHROMOSOME_III	168265	168291	ID=GC_10,seq=ccctgaaaccctgaaaccctgaatccc
CHROMOSOME_III	168320	168346	ID=GC_11,seq=ccctgaaaccctgaatccctggaaccc
CHROMOSOME_III	168399	168425	ID=GC_12,seq=ccctaaaaccctgaatccctggaaccc
CHROMOSOME_III	168539	168565	ID=GC_13,seq=ccctgaaaccctggaaccctggaaccc
CHROMOSOME_III	168571	168597	ID=GC_14,seq=ccctggaaccctggaaccctgaaaccc
CHROMOSOME_III	168897	168923	ID=GC_15,seq=ccctgaaaccctgaatccctggaaccc
CHROMOSOME_III	213837	213862	ID=GC_16,seq=gggggtgggggagaaacgggaacggg
CHROMOSOME_III	215931	215949	ID=GC_17,seq=ggggggggggggggggggg
CHROMOSOME_III	301046	301070	ID=GC_18,seq=gggacccaaaggggcggggcacggg
CHROMOSOME_III	301145	301169	ID=GC_19,seq=cccgcgccccgccccttttggtccc
CHROMOSOME_III	311226	311248	ID=GC_20,seq=gggaagggaaaaggggagaaggg
CHROMOSOME_III	363564	363579	ID=GC_21,seq=cccccccccccccccc
CHROMOSOME_III	369880	369909	ID=GC_22,seq=ggggtgagttgggggggggaggggattggg
CHROMOSOME_III	427998	428024	ID=GC_23,seq=ccccgcccatatccccctactaacccc
CHROMOSOME_III	454772	454788	ID=GC_24,seq=ccccccccccccccccc
CHROMOSOME_III	458812	458840	ID=GC_25,seq=ggggtggggtgaaattggggacggtaggg
CHROMOSOME_III	461614	461629	ID=GC_26,seq=cccccccccccccccc
CHROMOSOME_III	501708	501734	ID=GC_27,seq=gggacaacgggacaaacgggaaacggg
CHROMOSOME_III	512190	512210	ID=GC_28,seq=ggggagggagcgagggagggg
CHROMOSOME_III	572990	573006	ID=GC_29,seq=ccccccccccccccccc
CHROMOSOME_III	614347	614366	ID=GC_30,seq=ccccccccccccccctcccc
CHROMOSOME_III	699003	699027	ID=GC_31,seq=cccaccaccccgcggacccgaaccc
CHROMOSOME_III	806280	806300	ID=GC_32,seq=ccccccccccccccccccccc
CHROMOSOME_III	807246	807264	ID=GC_33,seq=ccccccccccccccccccc
CHROMOSOME_III	819737	819752	ID=GC_34,seq=gggggggggggggggg
CHROMOSOME_III	851209	851227	ID=GC_35,seq=cccttccccaccctcgccc
CHROMOSOME_III	999126	999143	ID=GC_36,seq=cccccccccccccctccc
CHROMOSOME_III	1017230	1017249	ID=GC_37,seq=ggggagtgggagggggaggg
CHROMOSOME_III	1101912	1101926	ID=GC_38,seq=ccccccccccccccc
CHROMOSOME_III	1162118	1162143	ID=GC_39,seq=ccccccccccccccctgggggccccc
CHROMOSOME_III	1199360	1199393	ID=GC_40,seq=ggggttttagggggaattttgggggaaaggtggg
CHROMOSOME_III	1220217	1220234	ID=GC_41,seq=cccccccccccccccccc
CHROMOSOME_III	1326909	1326942	ID=GC_42,seq=gggtactgtaggggtctgtaggggttatgtaggg
CHROMOSOME_III	1326951	1326988	ID=GC_43,seq=ggggtactgggggggggggggggggggtactgtagggg
CHROMOSOME_III	1327353	1327387	ID=GC_44,seq=gggtagtgtaggggtactgtaggggtctgtagggg
CHROMOSOME_III	1446901	1446923	ID=GC_45,seq=cccgcccgcctcccctcttcccc
CHROMOSOME_III	1447163	1447188	ID=GC_46,seq=gggtgtcagggcgggcgtgagggggg
CHROMOSOME_III	1598897	1598915	ID=GC_47,seq=ggggggggggggggggggg
CHROMOSOME_III	1605904	1605927	ID=GC_48,seq=gggcgattgggcatgggtactggg
CHROMOSOME_III	1625361	1625390	ID=GC_49,seq=gggtggaatgggtggaatgggcggtatggg
CHROMOSOME_III	1634124	1634160	ID=GC_50,seq=ggggtgctgtaggggtaatgtaggggtaatgtagggg
CHROMOSOME_III	1676506	1676526	ID=GC_51,seq=ggggataatgggggggggggg
CHROMOSOME_III	1758626	1758642	ID=GC_52,seq=ccccaccctcccgcccc
CHROMOSOME_III	1761080	1761094	ID=GC_53,seq=ggggggggggggggg
CHROMOSOME_III	1767472	1767488	ID=GC_54,seq=ccccccccccccctccc
CHROMOSOME_III	1781298	1781312	ID=GC_55,seq=ggggggggggggggg
CHROMOSOME_III	1785644	1785666	ID=GC_56,seq=cccctgccctataccctataccc
CHROMOSOME_III	1785840	1785862	ID=GC_57,seq=cccccccccccctcccccccccc
CHROMOSOME_III	1794827	1794853	ID=GC_58,seq=cccccccttcacccattatttcccccc
CHROMOSOME_III	1819385	1819413	ID=GC_59,seq=gggagatgtgggggggggggggggggggg
CHROMOSOME_III	1856960	1856977	ID=GC_60,seq=gggggtgggggggggggg
CHROMOSOME_III	1866441	1866457	ID=GC_61,seq=ggggggggggggggggg
CHROMOSOME_III	1908548	1908579	ID=GC_62,seq=cccccccccccccccccccccccccccccccc
CHROMOSOME_III	1937751	1937771	ID=GC_63,seq=cccaagcccaagcccaagccc
CHROMOSOME_III	1991894	1991908	ID=GC_64,seq=ggggggggggggggg
CHROMOSOME_III	1996808	1996827	ID=GC_65,seq=ccccccccccccccccaccc
CHROMOSOME_III	2016470	2016484	ID=GC_66,seq=ggggggggggggggg
CHROMOSOME_III	2030842	2030870	ID=GC_67,seq=gggactttggggcgtcaagggaccgtggg
CHROMOSOME_III	2032240	2032258	ID=GC_68,seq=ggggggggggggggggggg
CHROMOSOME_III	2034934	2034953	ID=GC_69,seq=gggggggggggggggggggg
CHROMOSOME_III	2035882	2035917	ID=GC_70,seq=ccctacagtacccctacagtacccccacagtacccc
CHROMOSOME_III	2042586	2042611	ID=GC_71,seq=gggcggtaagggggcggggttatggg
CHROMOSOME_III	2042893	2042917	ID=GC_72,seq=gggtagtgggcggggcctcggtggg
CHROMOSOME_III	2077585	2077604	ID=GC_73,seq=ggggagtgggagggggcggg
CHROMOSOME_III	2107188	2107208	ID=GC_74,seq=ccccgccctgccccgcccccc
CHROMOSOME_III	2198325	2198339	ID=GC_75,seq=ccccccccccccccc
CHROMOSOME_III	2326787	2326805	ID=GC_76,seq=ccccccacccccccgcccc
CHROMOSOME_III	2388438	2388456	ID=GC_77,seq=ccccctccccccccccccc
CHROMOSOME_III	2398371	2398387	ID=GC_78,seq=ggggggggggggggggg
CHROMOSOME_III	2456636	2456656	ID=GC_79,seq=cccaagcccaagcccaagccc
CHROMOSOME_III	2456672	2456692	ID=GC_80,seq=cccaatcccaatcccaagccc
CHROMOSOME_III	2456696	2456716	ID=GC_81,seq=cccaagcccaagcccaagccc
CHROMOSOME_III	2470727	2470759	ID=GC_82,seq=cccagcctaccccaggcagacccagcctacccc
CHROMOSOME_III	2470767	2470799	ID=GC_83,seq=cccagcctaccccaggcagacccagcctacccc
CHROMOSOME_III	2470807	2470839	ID=GC_84,seq=cccagcctaccccaggcagacccagcctacccc
CHROMOSOME_III	2470867	2470899	ID=GC_85,seq=cccagcctaccccaggcagacccagcctacccc
CHROMOSOME_III	2470907	2470939	ID=GC_86,seq=cccagcctaccccaggcagacccagcctacccc
CHROMOSOME_III	2470967	2470998	ID=GC_87,seq=cccagcctacccaggcagacccagcctacccc
CHROMOSOME_III	2471006	2471038	ID=GC_88,seq=cccagcctaccccaggcagacccagcctacccc
CHROMOSOME_III	2471046	2471078	ID=GC_89,seq=cccagcctaccccaggcagacccagcctacccc
CHROMOSOME_III	2471086	2471118	ID=GC_90,seq=cccagcctaccccaggcagacccagcctacccc
CHROMOSOME_III	2471166	2471198	ID=GC_91,seq=cccagcctaccccaggcagacccagcctacccc
CHROMOSOME_III	2471206	2471238	ID=GC_92,seq=cccagcctaccccaggcagacccagcctacccc
CHROMOSOME_III	2471246	2471278	ID=GC_93,seq=cccagcctaccccaggcagacccagcctacccc
CHROMOSOME_III	2472674	2472694	ID=GC_94,seq=ccccttccctccccccacccc
CHROMOSOME_III	2480823	2480842	ID=GC_95,seq=cccccgcccccccccccccc
CHROMOSOME_III	2503197	2503223	ID=GC_96,seq=ccccgcccatatccccctactaacccc
CHROMOSOME_III	2636234	2636248	ID=GC_97,seq=ccccccccccccccc
CHROMOSOME_III	2645091	2645105	ID=GC_98,seq=ccccccccccccccc
CHROMOSOME_III	2653198	2653217	ID=GC_99,seq=cccccccccccccccccccc
CHROMOSOME_III	2656395	2656416	ID=GC_100,seq=ggggtaagggtggggaaagggg
CHROMOSOME_III	2666329	2666349	ID=GC_101,seq=ccccaacccacaccccatccc
CHROMOSOME_III	2680856	2680876	ID=GC_102,seq=cccgcctccccccacccgccc
CHROMOSOME_III	2683114	2683146	ID=GC_103,seq=cccccccccccccccccccccctcttcttcccc
CHROMOSOME_III	2699664	2699699	ID=GC_104,seq=ccccccccccccccccccccccaataagccccgccc
CHROMOSOME_III	2770121	2770145	ID=GC_105,seq=gggggggggggggtgggggtatggg
CHROMOSOME_III	2803573	2803605	ID=GC_106,seq=gggctcattcgggacatcgtggggagagcaggg
CHROMOSOME_III	2804390	2804415	ID=GC_107,seq=ccctacccacagtatcccatagtccc
CHROMOSOME_III	2839231	2839263	ID=GC_108,seq=ccctgctctccccacgatgtcccgaatgagccc
CHROMOSOME_III	2902368	2902388	ID=GC_109,seq=gggggggggggacaagtaggg
CHROMOSOME_III	2904655	2904680	ID=GC_110,seq=gggagggccaatagggttacggtggg
CHROMOSOME_III	2913075	2913092	ID=GC_111,seq=gggggggggggggggggg
CHROMOSOME_III	2978667	2978683	ID=GC_112,seq=ccccccccccccccccc
CHROMOSOME_III	2980306	2980325	ID=GC_113,seq=cccccctcccatgccctccc
CHROMOSOME_III	3064497	3064530	ID=GC_114,seq=ggggggttccgctgggaccgctgggaaatggggg
CHROMOSOME_III	3158381	3158413	ID=GC_115,seq=ccccccccccccctaacttccccataatatccc
CHROMOSOME_III	3186613	3186630	ID=GC_116,seq=ccctatgccccccccccc
CHROMOSOME_III	3210102	3210130	ID=GC_117,seq=gggttaagggctattttgggcgcgctggg
CHROMOSOME_III	3213183	3213200	ID=GC_118,seq=ggggaggggggggggggg
CHROMOSOME_III	3222864	3222888	ID=GC_119,seq=gggggtgagagggtgtgggaggggg
CHROMOSOME_III	3225338	3225356	ID=GC_120,seq=ggggggggggggggggggg
CHROMOSOME_III	3279557	3279573	ID=GC_121,seq=ggggggggggggggggg
CHROMOSOME_III	3319491	3319516	ID=GC_122,seq=gggggggggggggggtttatgggggg
CHROMOSOME_III	3337105	3337119	ID=GC_123,seq=ggggggggggggggg
CHROMOSOME_III	3427038	3427052	ID=GC_124,seq=ggggggggggggggg
CHROMOSOME_III	3490002	3490028	ID=GC_125,seq=gggacaacgggacaaacgggacacggg
CHROMOSOME_III	3543280	3543303	ID=GC_126,seq=gggtcatctgggaacaagggaggg
CHROMOSOME_III	3567190	3567209	ID=GC_127,seq=cccatcatccctccccaccc
CHROMOSOME_III	3583156	3583178	ID=GC_128,seq=cccaccccacccccatctccccc
CHROMOSOME_III	3611362	3611382	ID=GC_129,seq=ccccccccccccccccccccc
CHROMOSOME_III	3612098	3612115	ID=GC_130,seq=gggaagggaagggaaggg
CHROMOSOME_III	3612835	3612855	ID=GC_131,seq=ggggggggggggggggggggg
CHROMOSOME_III	3618810	3618827	ID=GC_132,seq=gggggggggggggggggg
CHROMOSOME_III	3635736	3635761	ID=GC_133,seq=ccccccccccccccctatgacccccc
CHROMOSOME_III	3638731	3638745	ID=GC_134,seq=ggggggggggggggg
CHROMOSOME_III	3810545	3810560	ID=GC_135,seq=ggggggggggggaggg
CHROMOSOME_III	3848334	3848357	ID=GC_136,seq=cccccccccccccccctcgttccc
CHROMOSOME_III	3877473	3877503	ID=GC_137,seq=ggggggggggggggggggggggggggggggg
CHROMOSOME_III	3967730	3967750	ID=GC_138,seq=cccaccccccccccccccccc
CHROMOSOME_III	3977166	3977187	ID=GC_139,seq=gggttcgatggggggggggggg
CHROMOSOME_III	4019078	4019100	ID=GC_140,seq=cccgtgcttccctcccttctccc
CHROMOSOME_III	4084185	4084206	ID=GC_141,seq=gggtggggaagttatgggaggg
CHROMOSOME_III	4108738	4108752	ID=GC_142,seq=ccccccccccccccc
CHROMOSOME_III	4125907	4125941	ID=GC_143,seq=ccctattgtccccccccccccccccatcccttccc
CHROMOSOME_III	4281902	4281918	ID=GC_144,seq=ccccgcccctccccccc
CHROMOSOME_III	4287721	4287751	ID=GC_145,seq=cccaaactacccaggcaatcccacaaaaccc
CHROMOSOME_III	4296674	4296692	ID=GC_146,seq=ggggagggggggggggggg
CHROMOSOME_III	4763052	4763071	ID=GC_147,seq=gggacgggctcgggaacggg
CHROMOSOME_III	4763075	4763095	ID=GC_148,seq=gggaacgggctcgggaacggg
CHROMOSOME_III	4817495	4817514	ID=GC_149,seq=gggggggggaagggaggggg
CHROMOSOME_III	4844600	4844617	ID=GC_150,seq=gggggggggggggggggg
CHROMOSOME_III	4948908	4948934	ID=GC_151,seq=ccctttattcccgcgtccccccgtccc
CHROMOSOME_III	5025012	5025034	ID=GC_152,seq=cccttcccattcccctatccccc
CHROMOSOME_III	5025765	5025788	ID=GC_153,seq=ccctccctaccctaccctctgccc
CHROMOSOME_III	5025791	5025810	ID=GC_154,seq=ccctaccctaccctatgccc
CHROMOSOME_III	5029534	5029566	ID=GC_155,seq=cccccccccccccccccccccccccaacgtccc
CHROMOSOME_III	5168853	5168870	ID=GC_156,seq=gggggggggggggggggg
CHROMOSOME_III	5188580	5188594	ID=GC_157,seq=ccctccccccccccc
CHROMOSOME_III	5344253	5344277	ID=GC_158,seq=ccccccccccccccccccccctccc
CHROMOSOME_III	5416119	5416133	ID=GC_159,seq=ggggggggggggggg
CHROMOSOME_III	5535763	5535791	ID=GC_160,seq=ggggaaagtggggttcagggggcaatggg
CHROMOSOME_III	5686545	5686562	ID=GC_161,seq=gggaaagggggggggggg
CHROMOSOME_III	5827236	5827261	ID=GC_162,seq=gggtaatttgggaaaaaacgggtggg
CHROMOSOME_III	5940198	5940212	ID=GC_163,seq=ccccccccccccccc
CHROMOSOME_III	5968045	5968071	ID=GC_164,seq=gggaaaacgggaaaaacgggaaacggg
CHROMOSOME_III	6138474	6138488	ID=GC_165,seq=ggggggggggggggg
CHROMOSOME_III	6528943	6528972	ID=GC_166,seq=gggatctatgggatccatgggatctttggg
CHROMOSOME_III	6807340	6807356	ID=GC_167,seq=ggggggggggggggggg
CHROMOSOME_III	6809121	6809147	ID=GC_168,seq=cccgtgacccgtttcacccgttcaccc
CHROMOSOME_III	6815961	6815989	ID=GC_169,seq=ccctgaacctccccccccccccccccccc
CHROMOSOME_III	6827854	6827878	ID=GC_170,seq=cccgcccaaagtgtccctgtgtccc
CHROMOSOME_III	6923517	6923537	ID=GC_171,seq=ccccccccccccccccccccc
CHROMOSOME_III	6987891	6987906	ID=GC_172,seq=cccccccccccccccc
CHROMOSOME_III	7235794	7235809	ID=GC_173,seq=ggggtgggcgggcggg
CHROMOSOME_III	7236701	7236717	ID=GC_174,seq=ggggggggggggggggg
CHROMOSOME_III	7296522	7296540	ID=GC_175,seq=gggagatgggtgggacggg
CHROMOSOME_III	7334050	7334065	ID=GC_176,seq=ggggaggggggggggg
CHROMOSOME_III	7350777	7350802	ID=GC_177,seq=ggggggggggggggttgaataggggg
CHROMOSOME_III	7391719	7391745	ID=GC_178,seq=ggggagggagggcatgggggaaaaggg
CHROMOSOME_III	7467545	7467563	ID=GC_179,seq=cccatcccacacccaaccc
CHROMOSOME_III	7506929	7506946	ID=GC_180,seq=cccccccccccccccccc
CHROMOSOME_III	7564996	7565015	ID=GC_181,seq=cccccccccccccccccccc
CHROMOSOME_III	7672978	7672996	ID=GC_182,seq=ccccccccccccccccccc
CHROMOSOME_III	7721785	7721812	ID=GC_183,seq=cccaattctccctcttcccttttgcccc
CHROMOSOME_III	8105127	8105150	ID=GC_184,seq=ccctgttccctaagccctttcccc
CHROMOSOME_III	8267911	8267927	ID=GC_185,seq=ggggggggggggggggg
CHROMOSOME_III	8292543	8292561	ID=GC_186,seq=ggggggggggggggggggg
CHROMOSOME_III	8415806	8415828	ID=GC_187,seq=cccccctcccccctccccttccc
CHROMOSOME_III	8435046	8435066	ID=GC_188,seq=ccccccccccccccccccccc
CHROMOSOME_III	8457581	8457601	ID=GC_189,seq=ccccccccccccccccccccc
CHROMOSOME_III	8465884	8465909	ID=GC_190,seq=cccatacccaaaacccgtattgtccc
CHROMOSOME_III	8512511	8512537	ID=GC_191,seq=cccctccgtttccccttttcccttccc
CHROMOSOME_III	8570524	8570549	ID=GC_192,seq=ccccccccccccccccccctcccccc
CHROMOSOME_III	8935501	8935527	ID=GC_193,seq=ccctgaccctctctccccgtgtatccc
CHROMOSOME_III	8950807	8950822	ID=GC_194,seq=cccccccccccccccc
CHROMOSOME_III	8955607	8955633	ID=GC_195,seq=ggggaggatagggtgggatactatggg
CHROMOSOME_III	9057621	9057638	ID=GC_196,seq=cccccccccccccccccc
CHROMOSOME_III	9126034	9126063	ID=GC_197,seq=cccattttcccatattccccacagcagccc
CHROMOSOME_III	9176260	9176286	ID=GC_198,seq=gggggaggggtgacagggggagaaggg
CHROMOSOME_III	9401159	9401183	ID=GC_199,seq=ggggcgggatttttcgggaggaggg
CHROMOSOME_III	9409057	9409074	ID=GC_200,seq=ggggggggggggggaggg
CHROMOSOME_III	9507138	9507160	ID=GC_201,seq=cccttcccccccccccccccccc
CHROMOSOME_III	9638886	9638900	ID=GC_202,seq=ccccccccccccccc
CHROMOSOME_III	9668209	9668232	ID=GC_203,seq=gggcgggcatagaaggggcatggg
CHROMOSOME_III	9698209	9698234	ID=GC_204,seq=ccctctaggccccgcccattttgccc
CHROMOSOME_III	9701992	9702010	ID=GC_205,seq=gggaggggcgggaaaaggg
CHROMOSOME_III	10130691	10130711	ID=GC_206,seq=ccccccccccccccccccccc
CHROMOSOME_III	10292010	10292025	ID=GC_207,seq=cccccccccccccccc
CHROMOSOME_III	10336450	10336478	ID=GC_208,seq=ccccctttccctagtacccttgacttccc
CHROMOSOME_III	10381652	10381686	ID=GC_209,seq=cccgtagtaacccctacccccccccccccctcccc
CHROMOSOME_III	10397663	10397686	ID=GC_210,seq=ggggggggggggggggggaatggg
CHROMOSOME_III	10489052	10489068	ID=GC_211,seq=ccccccccccccccccc
CHROMOSOME_III	10529978	10529994	ID=GC_212,seq=cccccccgtacccgccc
CHROMOSOME_III	10534397	10534417	ID=GC_213,seq=cccccgcccccagcccgcccc
CHROMOSOME_III	10542407	10542422	ID=GC_214,seq=cccccccccccccccc
CHROMOSOME_III	10581396	10581416	ID=GC_215,seq=ccccccccccccccccccccc
CHROMOSOME_III	10633201	10633219	ID=GC_216,seq=ggggggggggggggggggg
CHROMOSOME_III	10637430	10637456	ID=GC_217,seq=cccgtttcccgtttttcccgttgtccc
CHROMOSOME_III	10703534	10703556	ID=GC_218,seq=gggggaaggggaaaggggacggg
CHROMOSOME_III	10732658	10732673	ID=GC_219,seq=gggggggggggggggg
CHROMOSOME_III	10777066	10777082	ID=GC_220,seq=ccccccccccccccccc
CHROMOSOME_III	10778652	10778670	ID=GC_221,seq=ccccccccccccccccccc
CHROMOSOME_III	10807039	10807066	ID=GC_222,seq=ccccccccccccccccccaactattccc
CHROMOSOME_III	10829649	10829664	ID=GC_223,seq=gggggggggggggggg
CHROMOSOME_III	10829707	10829726	ID=GC_224,seq=ccccccccccccccctcccc
CHROMOSOME_III	10836219	10836233	ID=GC_225,seq=ccccccccccccccc
CHROMOSOME_III	10878064	10878089	ID=GC_226,seq=cccaagttcccccccccccccccccc
CHROMOSOME_III	10957995	10958010	ID=GC_227,seq=gggggggggggggggg
CHROMOSOME_III	11007677	11007699	ID=GC_228,seq=gggggcgggtggggggttcgggg
CHROMOSOME_III	11100925	11100940	ID=GC_229,seq=gggggggggggggggg
CHROMOSOME_III	11197577	11197592	ID=GC_230,seq=gggggggggggggggg
CHROMOSOME_III	11207115	11207129	ID=GC_231,seq=ccccccccccccccc
CHROMOSOME_III	11306760	11306784	ID=GC_232,seq=gggaaggcaggggagaggggagggg
CHROMOSOME_III	11354564	11354581	ID=GC_233,seq=cccccccccccccccccc
CHROMOSOME_III	11427841	11427864	ID=GC_234,seq=cccacaagccctcccaggatcccc
CHROMOSOME_III	11428000	11428028	ID=GC_235,seq=cccagttgccccagtcatcccagttgccc
CHROMOSOME_III	11442922	11442936	ID=GC_236,seq=ccccccccccccccc
CHROMOSOME_III	11467607	11467628	ID=GC_237,seq=gggtagaccagggggggggggg
CHROMOSOME_III	11467791	11467811	ID=GC_238,seq=cccccccccccccccctcccc
CHROMOSOME_III	11471954	11471970	ID=GC_239,seq=ggggggggggggggggg
CHROMOSOME_III	11474890	11474913	ID=GC_240,seq=ccccccccccccccccccccgccc
CHROMOSOME_III	11674582	11674604	ID=GC_241,seq=cccccccccccccccattttccc
CHROMOSOME_III	11678652	11678669	ID=GC_242,seq=cccccccccccccccccc
CHROMOSOME_III	11701579	11701603	ID=GC_243,seq=gggaagtgtcgggtcagggagtggg
CHROMOSOME_III	11701826	11701858	ID=GC_244,seq=cccgctaccacccgttaccgcccgttaccgccc
CHROMOSOME_III	11701866	11701898	ID=GC_245,seq=cccgttaccgcccgttactgcccgctaccgccc
CHROMOSOME_III	11702006	11702038	ID=GC_246,seq=cccgctaccgcccgcttccacccgctaacgccc
CHROMOSOME_III	11702059	11702091	ID=GC_247,seq=cccgctaccgcccgctaccacccgctgccgccc
CHROMOSOME_III	11702159	11702191	ID=GC_248,seq=cccgctaccgcccgctaccgcccgctagcgccc
CHROMOSOME_III	11702219	11702251	ID=GC_249,seq=cccgctatcgcccgctaccgcccgttactgccc
CHROMOSOME_III	11702512	11702538	ID=GC_250,seq=cccatacccacccggatacccgtaccc
CHROMOSOME_III	11727333	11727363	ID=GC_251,seq=gggatatctggggaacttggggattgttggg
CHROMOSOME_III	11831180	11831195	ID=GC_252,seq=gggggggggggggggg
CHROMOSOME_III	11836953	11836967	ID=GC_253,seq=ggggggggggggggg
CHROMOSOME_III	11907190	11907213	ID=GC_254,seq=cccgcgtcccgccccttgggtccc
CHROMOSOME_III	12015612	12015631	ID=GC_255,seq=cccccccccccccccccccc
CHROMOSOME_III	12018987	12019003	ID=GC_256,seq=ggggggggggggagggg
CHROMOSOME_III	12031353	12031370	ID=GC_257,seq=gggggagggggggggggg
CHROMOSOME_III	12064425	12064446	ID=GC_258,seq=cccccccccccccccccccccc
CHROMOSOME_III	12118689	12118706	ID=GC_259,seq=gggggggggggggggggg
CHROMOSOME_III	12175882	12175898	ID=GC_260,seq=ccccccccccccccccc
CHROMOSOME_III	12307312	12307337	ID=GC_261,seq=ccccgaccctatccccctacttaccc
CHROMOSOME_III	12386519	12386540	ID=GC_262,seq=ccccaatcccttcccaaatccc
CHROMOSOME_III	12387848	12387880	ID=GC_263,seq=gggatggatcgggatgaatcgggataaatcggg
CHROMOSOME_III	12388180	12388211	ID=GC_264,seq=gggtggatcgggatggatcgggatggaacggg
CHROMOSOME_III	12402584	12402601	ID=GC_265,seq=ggggcggggggggggggg
CHROMOSOME_III	12417399	12417416	ID=GC_266,seq=ccccccccccccctcccc
CHROMOSOME_III	12487198	12487219	ID=GC_267,seq=gggattagtggggggggggggg
CHROMOSOME_III	12504810	12504825	ID=GC_268,seq=cccccccccccccccc
CHROMOSOME_III	12537910	12537926	ID=GC_269,seq=ggggggggggggggggg
CHROMOSOME_III	12545920	12545946	ID=GC_270,seq=cccgtttcccgtttttcccgttgtccc
CHROMOSOME_III	12569162	12569179	ID=GC_271,seq=gggggggggggggggggg
CHROMOSOME_III	12596086	12596103	ID=GC_272,seq=gggggggggggaggtggg
CHROMOSOME_III	12688761	12688783	ID=GC_273,seq=ggggaaggggtaagggaaaaggg
CHROMOSOME_III	12760870	12760896	ID=GC_274,seq=cccgtttcccgtttttcccgttgtccc
CHROMOSOME_III	12789533	12789553	ID=GC_275,seq=ccccccccccccccccccccc
CHROMOSOME_III	12839196	12839232	ID=GC_276,seq=gggcagagatgggagaagggggggggggggggggggg
CHROMOSOME_III	12847726	12847747	ID=GC_277,seq=cccaccctgtcccatttctccc
CHROMOSOME_III	12861862	12861888	ID=GC_278,seq=gggacaacgggacaaacgggacacggg
CHROMOSOME_III	12901014	12901036	ID=GC_279,seq=ggggttcagaggggggggggggg
CHROMOSOME_III	12942138	12942173	ID=GC_280,seq=ccccccaagaaatcccaaaaatccccagttttcccc
CHROMOSOME_III	13032230	13032262	ID=GC_281,seq=cccgctaccgcccgctaccacccgctaccgccc
CHROMOSOME_III	13032300	13032332	ID=GC_282,seq=cccgctaccgcccgctaccgcccgctaccgccc
CHROMOSOME_III	13032340	13032372	ID=GC_283,seq=cccgataccgcccgctaccgcccgctaccgccc
CHROMOSOME_III	13032485	13032517	ID=GC_284,seq=cccgctaccgcccgctaccgcccgctaccgccc
CHROMOSOME_III	13032535	13032567	ID=GC_285,seq=cccattaccgcccgttaccacccactaccgccc
CHROMOSOME_III	13062552	13062574	ID=GC_286,seq=cccccatcccatcccatcgcccc
CHROMOSOME_III	13066042	13066061	ID=GC_287,seq=cccccccccccccccccccc
CHROMOSOME_III	13074298	13074315	ID=GC_288,seq=cccccccccccccccccc
CHROMOSOME_III	13123724	13123754	ID=GC_289,seq=gggacatgatgggatatgggatgacgggggg
CHROMOSOME_III	13130788	13130820	ID=GC_290,seq=ccctgcctggcccagcctaccccagcctaaccc
CHROMOSOME_III	13130823	13130845	ID=GC_291,seq=cccagcccagcccagcctagccc
CHROMOSOME_III	13131099	13131127	ID=GC_292,seq=ccctagcccagcctagcccagcatagccc
CHROMOSOME_III	13131135	13131167	ID=GC_293,seq=cccagcctagcccagcctagcccaagcataccc
CHROMOSOME_III	13180319	13180333	ID=GC_294,seq=ccccccccccccccc
CHROMOSOME_III	13180964	13180978	ID=GC_295,seq=gggaggggggggggg
CHROMOSOME_III	13183882	13183899	ID=GC_296,seq=cccccccccccctccccc
CHROMOSOME_III	13187175	13187194	ID=GC_297,seq=ccctcttcccttcccttccc
CHROMOSOME_III	13346934	13346954	ID=GC_298,seq=ccccccccccccccccccccc
CHROMOSOME_III	13535011	13535031	ID=GC_299,seq=ggggggggggggggggggggg
CHROMOSOME_III	13599724	13599753	ID=GC_300,seq=cccctgatccccatccccctcccacccccc
CHROMOSOME_III	13662506	13662527	ID=GC_301,seq=cccccccccccccccccccccc
CHROMOSOME_III	13721317	13721347	ID=GC_302,seq=ccctcgcccgcccggcccaacccaggggccc
CHROMOSOME_III	13724165	13724186	ID=GC_303,seq=ccctcccccacccccaacaccc
CHROMOSOME_IV	53017	53032	ID=GC_1,seq=gggggggggggggggg
CHROMOSOME_IV	89786	89804	ID=GC_2,seq=ccccccccccccctccccc
CHROMOSOME_IV	90152	90167	ID=GC_3,seq=gggagggggggggggg
CHROMOSOME_IV	91436	91457	ID=GC_4,seq=cccgaatccgccctcccctccc
CHROMOSOME_IV	103223	103249	ID=GC_5,seq=ccccttgcccccccccccccctgtccc
CHROMOSOME_IV	123023	123043	ID=GC_6,seq=ggggggggggggggggggggg
CHROMOSOME_IV	128768	128783	ID=GC_7,seq=cccccccccccccccc
CHROMOSOME_IV	145491	145512	ID=GC_8,seq=cccccccccccccccccccccc
CHROMOSOME_IV	155004	155023	ID=GC_9,seq=cccctccccccccctccccc
CHROMOSOME_IV	155189	155205	ID=GC_10,seq=ggggggggggggggggg
CHROMOSOME_IV	175998	176015	ID=GC_11,seq=cccccccccccccccccc
CHROMOSOME_IV	306961	306980	ID=GC_12,seq=ggggcggggggggggggggg
CHROMOSOME_IV	357147	357173	ID=GC_13,seq=gggacaacggggcaaacgggacacggg
CHROMOSOME_IV	387676	387698	ID=GC_14,seq=cccacatcccatcccagcatccc
CHROMOSOME_IV	477047	477061	ID=GC_15,seq=ccccccccccccccc
CHROMOSOME_IV	556962	556979	ID=GC_16,seq=gggggggggggggggggg
CHROMOSOME_IV	558903	558925	ID=GC_17,seq=cccgccccgacgacacccgtccc
CHROMOSOME_IV	606624	606643	ID=GC_18,seq=cccccccccccccccttccc
CHROMOSOME_IV	699200	699214	ID=GC_19,seq=ccccccccccccccc
CHROMOSOME_IV	715747	715762	ID=GC_20,seq=gggggggggggggggg
CHROMOSOME_IV	928685	928705	ID=GC_21,seq=cccccccccccctccctcccc
CHROMOSOME_IV	1019324	1019342	ID=GC_22,seq=ccccgaatcccccccaccc
CHROMOSOME_IV	1021564	1021582	ID=GC_23,seq=ggggggggggggagggggg
CHROMOSOME_IV	1033608	1033628	ID=GC_24,seq=cccaccctcccccgttgaccc
CHROMOSOME_IV	1064622	1064646	ID=GC_25,seq=ccctagccctcacccaccccacccc
CHROMOSOME_IV	1068830	1068844	ID=GC_26,seq=ccccccccccccccc
CHROMOSOME_IV	1069075	1069103	ID=GC_27,seq=gggaccagcggggctaaggggggcctggg
CHROMOSOME_IV	1069707	1069739	ID=GC_28,seq=ggggggggggggggggggtaggggttgcttggg
CHROMOSOME_IV	1078144	1078160	ID=GC_29,seq=ggggggggggggggggg
CHROMOSOME_IV	1114235	1114267	ID=GC_30,seq=cccgaaccggcccgaaacggcccgaaacggccc
CHROMOSOME_IV	1118421	1118438	ID=GC_31,seq=cccccccccccctctccc
CHROMOSOME_IV	1168622	1168646	ID=GC_32,seq=ccccccgtgtgcccccccccccccc
CHROMOSOME_IV	1260552	1260573	ID=GC_33,seq=cccgccctactcccgcacaccc
CHROMOSOME_IV	1269968	1269984	ID=GC_34,seq=ccccccccccccccccc
CHROMOSOME_IV	1358250	1358280	ID=GC_35,seq=cccgggctccccgtccatgccccgctcgccc
CHROMOSOME_IV	1358305	1358334	ID=GC_36,seq=cccggggcgccctgaggtcccggtttgccc
CHROMOSOME_IV	1358457	1358487	ID=GC_37,seq=ccctggttcgcccgttggcccaggggcgccc
CHROMOSOME_IV	1362758	1362780	ID=GC_38,seq=cccaccccccccccccccccccc
CHROMOSOME_IV	1363806	1363825	ID=GC_39,seq=gggggggaggggggaacggg
CHROMOSOME_IV	1376468	1376496	ID=GC_40,seq=cccatagaccctcttccccaagtaccccc
CHROMOSOME_IV	1410999	1411017	ID=GC_41,seq=ggggggggggggggggggg
CHROMOSOME_IV	1468939	1468957	ID=GC_42,seq=gggagggataaagggaggg
CHROMOSOME_IV	1647374	1647401	ID=GC_43,seq=gggggggggggggggggggggggggggg
CHROMOSOME_IV	1657173	1657189	ID=GC_44,seq=cccacccccgcccgccc
CHROMOSOME_IV	1670083	1670106	ID=GC_45,seq=cccccccccccccccccccccccc
CHROMOSOME_IV	1670911	1670925	ID=GC_46,seq=ccccccccccccccc
CHROMOSOME_IV	1671294	1671310	ID=GC_47,seq=ccccccccccccccccc
CHROMOSOME_IV	1672298	1672324	ID=GC_48,seq=cccccctccctgcccctcttattcccc
CHROMOSOME_IV	1728033	1728060	ID=GC_49,seq=gggttggggtaggggagggtgttttggg
CHROMOSOME_IV	1751447	1751463	ID=GC_50,seq=cccccccccccccaccc
CHROMOSOME_IV	1784958	1784986	ID=GC_51,seq=ggggggggggggggggggggggggaaggg
CHROMOSOME_IV	1816818	1816843	ID=GC_52,seq=gggggagggggggggggggggggggg
CHROMOSOME_IV	1824460	1824476	ID=GC_53,seq=ccccccccccccccccc
CHROMOSOME_IV	1825929	1825945	ID=GC_54,seq=ccccccccccccccccc
CHROMOSOME_IV	1831678	1831706	ID=GC_55,seq=ggggtagggctgcctagggtaggctaggg
CHROMOSOME_IV	1870755	1870773	ID=GC_56,seq=cccccccccccccacgccc
CHROMOSOME_IV	1897690	1897719	ID=GC_57,seq=cccctaacaccccattgttccccttttccc
CHROMOSOME_IV	1904157	1904182	ID=GC_58,seq=ggggcgagaggggggggctctccggg
CHROMOSOME_IV	1904278	1904294	ID=GC_59,seq=ccccccccccccctccc
CHROMOSOME_IV	1905401	1905419	ID=GC_60,seq=ccctccccccccccccccc
CHROMOSOME_IV	1912778	1912803	ID=GC_61,seq=cccctcttcccccccccccccccccc
CHROMOSOME_IV	1914189	1914215	ID=GC_62,seq=gggccaaaggggggggggggggggggg
CHROMOSOME_IV	1991913	1991929	ID=GC_63,seq=ccccccccccccccccc
CHROMOSOME_IV	2008882	2008896	ID=GC_64,seq=ccccccccccccccc
CHROMOSOME_IV	2034656	2034673	ID=GC_65,seq=gggggggggggggggggg
CHROMOSOME_IV	2104442	2104463	ID=GC_66,seq=cccccccccccccccatccccc
CHROMOSOME_IV	2190329	2190347	ID=GC_67,seq=ccccccccccccccccccc
CHROMOSOME_IV	2211312	2211327	ID=GC_68,seq=cccccccccccccccc
CHROMOSOME_IV	2219476	2219495	ID=GC_69,seq=cccccccccccccccttccc
CHROMOSOME_IV	2280192	2280209	ID=GC_70,seq=gggatgggggggagaggg
CHROMOSOME_IV	2319992	2320018	ID=GC_71,seq=ccctcgtttcccccgccccggtgcccc
CHROMOSOME_IV	2398428	2398461	ID=GC_72,seq=gggtaggctagggctgcatagggtaggctagggg
CHROMOSOME_IV	2398469	2398502	ID=GC_73,seq=gggctggctagggctgcctagggctgcctagggg
CHROMOSOME_IV	2398510	2398543	ID=GC_74,seq=gggctgcctaggggctggctagggctgcctaggg
CHROMOSOME_IV	2398551	2398583	ID=GC_75,seq=gggctgcttagggtaggctagggctgcctaggg
CHROMOSOME_IV	2398661	2398697	ID=GC_76,seq=gggggctggctagggctgcctagggggctggctaggg
CHROMOSOME_IV	2398720	2398754	ID=GC_77,seq=ggggctggctagggctgcctaggggctggctaggg
CHROMOSOME_IV	2417160	2417184	ID=GC_78,seq=ccccctcccacctcccctataaccc
CHROMOSOME_IV	2421502	2421522	ID=GC_79,seq=ccctactaatccccccccccc
CHROMOSOME_IV	2475637	2475652	ID=GC_80,seq=cccccccccccccccc
CHROMOSOME_IV	2543745	2543767	ID=GC_81,seq=ggggggggggggggtgagttggg
CHROMOSOME_IV	2625705	2625725	ID=GC_82,seq=cccaccacccccccccccccc
CHROMOSOME_IV	2629521	2629539	ID=GC_83,seq=gggggggggggggggtggg
CHROMOSOME_IV	2657147	2657175	ID=GC_84,seq=ccccccccccccccccccctattttcccc
CHROMOSOME_IV	2679363	2679383	ID=GC_85,seq=gggggggggggagcttgcggg
CHROMOSOME_IV	2703541	2703572	ID=GC_86,seq=ggggaaaatgggattttgcgggtttttgaggg
CHROMOSOME_IV	2704595	2704609	ID=GC_87,seq=ggggggggggggggg
CHROMOSOME_IV	2761688	2761715	ID=GC_88,seq=ccccccccccccccccccacactctccc
CHROMOSOME_IV	2772405	2772433	ID=GC_89,seq=gggagaggggggggggggggggaaggggg
CHROMOSOME_IV	2777918	2777943	ID=GC_90,seq=gggacccaaaggggaggggcgcgggg
CHROMOSOME_IV	2781091	2781116	ID=GC_91,seq=ccccgcgcccctcccctttgggtccc
CHROMOSOME_IV	2842303	2842321	ID=GC_92,seq=cccacgcccttccccaccc
CHROMOSOME_IV	2872179	2872199	ID=GC_93,seq=ggggggggggggggggggggg
CHROMOSOME_IV	2917607	2917632	ID=GC_94,seq=gggacccaaaggggaggggcgcgggg
CHROMOSOME_IV	2918161	2918186	ID=GC_95,seq=ccccgcgcccctcccctttgggtccc
CHROMOSOME_IV	2961083	2961099	ID=GC_96,seq=ccccccccccccccccc
CHROMOSOME_IV	2993369	2993387	ID=GC_97,seq=cccccccccccctcccccc
CHROMOSOME_IV	2997548	2997569	ID=GC_98,seq=gggggggggggggggggaaggg
CHROMOSOME_IV	2997593	2997624	ID=GC_99,seq=gggccccgggatccgggtggcagggggggggg
CHROMOSOME_IV	2998597	2998623	ID=GC_100,seq=ggggatagggtattgtgggagttaggg
CHROMOSOME_IV	3029051	3029070	ID=GC_101,seq=gggggggggggggggggggg
CHROMOSOME_IV	3067097	3067111	ID=GC_102,seq=ggggggggggggggg
CHROMOSOME_IV	3103363	3103388	ID=GC_103,seq=gggggggggagggggtcaacgggggg
CHROMOSOME_IV	3109954	3109974	ID=GC_104,seq=gggggatgtgggggggggggg
CHROMOSOME_IV	3149025	3149041	ID=GC_105,seq=ggggggggggggggggg
CHROMOSOME_IV	3232608	3232627	ID=GC_106,seq=cccccccccccccccccccc
CHROMOSOME_IV	3257780	3257794	ID=GC_107,seq=ccccccccccccccc
CHROMOSOME_IV	3277812	3277830	ID=GC_108,seq=ggggggggggggggggggg
CHROMOSOME_IV	3282785	3282803	ID=GC_109,seq=cccatgtgccccccccccc
CHROMOSOME_IV	3286868	3286894	ID=GC_110,seq=cccgtgtcccgtttgtcccgttgtccc
CHROMOSOME_IV	3292307	3292339	ID=GC_111,seq=gggatgggggggggggggggggggggggggggg
CHROMOSOME_IV	3325049	3325071	ID=GC_112,seq=ccccccccccccccctctttccc
CHROMOSOME_IV	3446017	3446037	ID=GC_113,seq=gggattgggggggaggggggg
CHROMOSOME_IV	3476809	3476831	ID=GC_114,seq=cccctaccctgatgcccctaccc
CHROMOSOME_IV	3497614	3497631	ID=GC_115,seq=ccccccccccctcccccc
CHROMOSOME_IV	3500716	3500739	ID=GC_116,seq=gggatttgatgggaggggattggg
CHROMOSOME_IV	3503625	3503644	ID=GC_117,seq=gggggggggggggggggggg
CHROMOSOME_IV	3521934	3521960	ID=GC_118,seq=gggagaaagcggggggggggggggggg
CHROMOSOME_IV	3529091	3529126	ID=GC_119,seq=ccctacaatacccctacagtgcccctacattacccc
CHROMOSOME_IV	3529288	3529322	ID=GC_120,seq=cccctacagtaccccacagtaccccacagtatccc
CHROMOSOME_IV	3573301	3573321	ID=GC_121,seq=ggggtgggggggggggggggg
CHROMOSOME_IV	3625067	3625088	ID=GC_122,seq=gggggggggggggggggggggg
CHROMOSOME_IV	3629064	3629095	ID=GC_123,seq=ggggagtggggggggggggggggggggggggg
CHROMOSOME_IV	3629853	3629867	ID=GC_124,seq=ggggggggggggggg
CHROMOSOME_IV	3649213	3649236	ID=GC_125,seq=gggagggcgcgcggggagaggggg
CHROMOSOME_IV	3663149	3663164	ID=GC_126,seq=gggggggggggggggg
CHROMOSOME_IV	3678800	3678814	ID=GC_127,seq=ccccccccccccccc
CHROMOSOME_IV	3679600	3679622	ID=GC_128,seq=gggagggggggggggtctacggg
CHROMOSOME_IV	3705583	3705597	ID=GC_129,seq=gggaggggggggggg
CHROMOSOME_IV	3708111	3708131	ID=GC_130,seq=cccaagcccaagcccaagccc
CHROMOSOME_IV	3725520	3725534	ID=GC_131,seq=ggggggggggggggg
CHROMOSOME_IV	3747416	3747437	ID=GC_132,seq=ccccccccccccccccgccccc
CHROMOSOME_IV	3752400	3752421	ID=GC_133,seq=ccctcccccactcccttttccc
CHROMOSOME_IV	3767918	3767942	ID=GC_134,seq=ccccatcccaacagcccggtgcccc
CHROMOSOME_IV	3776355	3776379	ID=GC_135,seq=gggttatgggcttgggccttgtggg
CHROMOSOME_IV	3786157	3786174	ID=GC_136,seq=cccccccccccccccccc
CHROMOSOME_IV	3807861	3807881	ID=GC_137,seq=gggggggggggggggggaggg
CHROMOSOME_IV	3852844	3852863	ID=GC_138,seq=gggtgagggagggagggggg
CHROMOSOME_IV	3943062	3943094	ID=GC_139,seq=ccctttgtctccctttgtcaccctttgttaccc
CHROMOSOME_IV	4024192	4024215	ID=GC_140,seq=cccccctcccccccgcgtcgtccc
CHROMOSOME_IV	4079144	4079162	ID=GC_141,seq=ggggggggggggggggggg
CHROMOSOME_IV	4081113	4081136	ID=GC_142,seq=ccccaccctatcccttaaactccc
CHROMOSOME_IV	4134695	4134709	ID=GC_143,seq=gggtgggagggaggg
CHROMOSOME_IV	4155552	4155579	ID=GC_144,seq=gggattatgggttagggttagtaggggg
CHROMOSOME_IV	4159897	4159924	ID=GC_145,seq=gggattatgggttagggttagtaggggg
CHROMOSOME_IV	4162348	4162373	ID=GC_146,seq=ccctttctgccctatcccttttcccc
CHROMOSOME_IV	4229965	4229991	ID=GC_147,seq=cccgtgtcccgtttgtcccgttgtccc
CHROMOSOME_IV	4243108	4243125	ID=GC_148,seq=cccccccccccccccccc
CHROMOSOME_IV	4264585	4264616	ID=GC_149,seq=cccgctggacccgccggtgccccaggaaaccc
CHROMOSOME_IV	4295778	4295806	ID=GC_150,seq=cccaatccttcccagagtcccaattaccc
CHROMOSOME_IV	4317137	4317151	ID=GC_151,seq=ccccccccccccccc
CHROMOSOME_IV	4325365	4325386	ID=GC_152,seq=cccccccaccaactcccaaccc
CHROMOSOME_IV	4325490	4325511	ID=GC_153,seq=cccccctacccactcccaaccc
CHROMOSOME_IV	4343583	4343604	ID=GC_154,seq=ggggggggggggagtagcgggg
CHROMOSOME_IV	4398815	4398831	ID=GC_155,seq=ccctcccctccctcccc
CHROMOSOME_IV	4407598	4407612	ID=GC_156,seq=ggggggggggggggg
CHROMOSOME_IV	4428865	4428894	ID=GC_157,seq=cccagaacaccccccccccccccctttccc
CHROMOSOME_IV	4456021	4456037	ID=GC_158,seq=ccccccccccccccccc
CHROMOSOME_IV	4473948	4473979	ID=GC_159,seq=ccccacaactcccccccccccccccccagccc
CHROMOSOME_IV	4529824	4529840	ID=GC_160,seq=ccccccccccccccccc
CHROMOSOME_IV	4553849	4553867	ID=GC_161,seq=ccccccccccccccccccc
CHROMOSOME_IV	4554844	4554865	ID=GC_162,seq=cccccccaccaactcccaaccc
CHROMOSOME_IV	4554968	4554989	ID=GC_163,seq=cccccccacccactcccaaccc
CHROMOSOME_IV	4624126	4624149	ID=GC_164,seq=gggacaaggggaggggtataaggg
CHROMOSOME_IV	4667280	4667300	ID=GC_165,seq=cccccttcccccccccccccc
CHROMOSOME_IV	4827363	4827379	ID=GC_166,seq=gggggtgggggggaggg
CHROMOSOME_IV	4897727	4897753	ID=GC_167,seq=ggggttagtagggggatatgggcgggg
CHROMOSOME_IV	4905019	4905033	ID=GC_168,seq=ggggggggggggggg
CHROMOSOME_IV	4922944	4922970	ID=GC_169,seq=ccccgcccatatccccctactaacccc
CHROMOSOME_IV	4925213	4925239	ID=GC_170,seq=ccccgcccatatccccctactaacccc
CHROMOSOME_IV	4927497	4927523	ID=GC_171,seq=ccccgcccatatccccctactaacccc
CHROMOSOME_IV	5070800	5070816	ID=GC_172,seq=ccccccccccccccccc
CHROMOSOME_IV	5081982	5082009	ID=GC_173,seq=ccctacgcccttggtgcccagtacgccc
CHROMOSOME_IV	5280278	5280293	ID=GC_174,seq=ggggcgggtgggtggg
CHROMOSOME_IV	5595440	5595455	ID=GC_175,seq=cccccccccccccccc
CHROMOSOME_IV	5624476	5624492	ID=GC_176,seq=ccccccccccccccccc
CHROMOSOME_IV	5703925	5703941	ID=GC_177,seq=ggggggggggggggggg
CHROMOSOME_IV	5901596	5901622	ID=GC_178,seq=cccgtttcccgtttttcccgttgtccc
CHROMOSOME_IV	6011423	6011442	ID=GC_179,seq=ggggtgaaaggggggggggg
CHROMOSOME_IV	6027333	6027356	ID=GC_180,seq=ccccaacccccccccccccccccc
CHROMOSOME_IV	6080321	6080339	ID=GC_181,seq=ccccccccccccccccccc
CHROMOSOME_IV	6345188	6345212	ID=GC_182,seq=gggcttttgggcaggcagggctggg
CHROMOSOME_IV	6392467	6392486	ID=GC_183,seq=gggggggggggggggggggg
CHROMOSOME_IV	6513322	6513337	ID=GC_184,seq=cccccccccccccccc
CHROMOSOME_IV	6566245	6566274	ID=GC_185,seq=cccctgcgtggccctcccctcgagcccccc
CHROMOSOME_IV	6845795	6845811	ID=GC_186,seq=ccccccccccccccccc
CHROMOSOME_IV	6864417	6864433	ID=GC_187,seq=ggggggggggggggggg
CHROMOSOME_IV	6959618	6959647	ID=GC_188,seq=cccttcagagccctcttttcccttagcccc
CHROMOSOME_IV	6980964	6980978	ID=GC_189,seq=ccccccccccccccc
CHROMOSOME_IV	7009340	7009367	ID=GC_190,seq=gggaaaaagcggggaagggggaattggg
CHROMOSOME_IV	7046137	7046154	ID=GC_191,seq=gggggggggggggggggg
CHROMOSOME_IV	7134451	7134475	ID=GC_192,seq=gggggtgggggaggggaagaagggg
CHROMOSOME_IV	7138860	7138887	ID=GC_193,seq=gggggtacagggagattggggaatgggg
CHROMOSOME_IV	7153589	7153605	ID=GC_194,seq=ccccccccccccctccc
CHROMOSOME_IV	7278025	7278045	ID=GC_195,seq=ggggggggggggggggggggg
CHROMOSOME_IV	7304365	7304385	ID=GC_196,seq=ccccccccccccccccccccc
CHROMOSOME_IV	7559184	7559211	ID=GC_197,seq=ggggaccgtggggattggagggactggg
CHROMOSOME_IV	7649445	7649471	ID=GC_198,seq=cccgtgccccgtttgtcccgttgtccc
CHROMOSOME_IV	8067784	8067808	ID=GC_199,seq=ggggggggggggggggggggggggg
CHROMOSOME_IV	8090697	8090721	ID=GC_200,seq=gggagaaaagggtgggacaggtggg
CHROMOSOME_IV	8471195	8471221	ID=GC_201,seq=ccccgcccatatccccctactaagccc
CHROMOSOME_IV	8537984	8538008	ID=GC_202,seq=ccccgaattccccgatccccctccc
CHROMOSOME_IV	8626604	8626636	ID=GC_203,seq=cccccgcagtcgccccacgcccgccccacgccc
CHROMOSOME_IV	8718244	8718263	ID=GC_204,seq=cccccccccccccccctccc
CHROMOSOME_IV	8719816	8719834	ID=GC_205,seq=gggggggggggggaggggg
CHROMOSOME_IV	8795019	8795044	ID=GC_206,seq=gggagggacggggggacggggacggg
CHROMOSOME_IV	8939803	8939817	ID=GC_207,seq=ccccccccccccccc
CHROMOSOME_IV	9240483	9240517	ID=GC_208,seq=gggtactgtaggggtactgtagggtactgtagggg
CHROMOSOME_IV	9323576	9323594	ID=GC_209,seq=ccctcccatcagcccaccc
CHROMOSOME_IV	9371721	9371737	ID=GC_210,seq=ggggggggggggggggg
CHROMOSOME_IV	9412031	9412057	ID=GC_211,seq=ccccgcccatatccccctactaacccc
CHROMOSOME_IV	9463385	9463404	ID=GC_212,seq=cccccccccccccccctccc
CHROMOSOME_IV	9548408	9548422	ID=GC_213,seq=ggggggggggggggg
CHROMOSOME_IV	9717771	9717787	ID=GC_214,seq=ggggggggggggggggg
CHROMOSOME_IV	9843825	9843851	ID=GC_215,seq=gggacaacgggacaaacgggacacggg
CHROMOSOME_IV	9896210	9896226	ID=GC_216,seq=gggcggggggggggggg
CHROMOSOME_IV	10037083	10037114	ID=GC_217,seq=cccttgcagcccttcgcagccctttgcagccc
CHROMOSOME_IV	10108217	10108240	ID=GC_218,seq=ccctccctaccctaccctctgccc
CHROMOSOME_IV	10108243	10108272	ID=GC_219,seq=cccaccctgccctacggcccggttttaccc
CHROMOSOME_IV	10277749	10277775	ID=GC_220,seq=gggaggaatgggcatgggcggtatggg
CHROMOSOME_IV	10613944	10613961	ID=GC_221,seq=ccctgcccccgcccgccc
CHROMOSOME_IV	10694606	10694632	ID=GC_222,seq=gggacaacgggacaaacgggacacggg
CHROMOSOME_IV	10705921	10705938	ID=GC_223,seq=gggggggggggggggggg
CHROMOSOME_IV	10728387	10728408	ID=GC_224,seq=gggctgggcagcgcggggaggg
CHROMOSOME_IV	10977249	10977269	ID=GC_225,seq=cccctcccccccccccccccc
CHROMOSOME_IV	11047449	11047471	ID=GC_226,seq=ggggggggggggggggggggggg
CHROMOSOME_IV	11164517	11164533	ID=GC_227,seq=ccccccccccccctccc
CHROMOSOME_IV	11168019	11168036	ID=GC_228,seq=cccccccccccccccccc
CHROMOSOME_IV	11326500	11326514	ID=GC_229,seq=cccgcccgccctccc
CHROMOSOME_IV	11338337	11338351	ID=GC_230,seq=gggagggcgggcggg
CHROMOSOME_IV	11608393	11608415	ID=GC_231,seq=cccttatcccttcccttttaccc
CHROMOSOME_IV	11610025	11610057	ID=GC_232,seq=gggatggatcgggatggatcgggattgatcggg
CHROMOSOME_IV	11610115	11610147	ID=GC_233,seq=gggatggatcgggagggattgggatgaatcggg
CHROMOSOME_IV	11616664	11616696	ID=GC_234,seq=cccgattcatcccaatccctcccgatccatccc
CHROMOSOME_IV	11616714	11616746	ID=GC_235,seq=cccgatccatcccgatccatcccgatccatccc
CHROMOSOME_IV	11618457	11618479	ID=GC_236,seq=gggaaggggagagggtaaaaggg
CHROMOSOME_IV	11812634	11812648	ID=GC_237,seq=ccccccccccccccc
CHROMOSOME_IV	11896551	11896567	ID=GC_238,seq=cccgtcccgcccacccc
CHROMOSOME_IV	11930596	11930610	ID=GC_239,seq=ggggggggggggggg
CHROMOSOME_IV	12048854	12048880	ID=GC_240,seq=ggggtggggggggggggggcggggggg
CHROMOSOME_IV	12294870	12294885	ID=GC_241,seq=ggggtgggtgggcggg
CHROMOSOME_IV	12428253	12428272	ID=GC_242,seq=gggatgggcgggttactggg
CHROMOSOME_IV	12549332	12549357	ID=GC_243,seq=gggcttggtgggaaaatgggaatggg
CHROMOSOME_IV	12617375	12617393	ID=GC_244,seq=ggggggggggggggggggg
CHROMOSOME_IV	12691372	12691386	ID=GC_245,seq=ccccccccccccccc
CHROMOSOME_IV	12795253	12795270	ID=GC_246,seq=gggggggggggggggggg
CHROMOSOME_IV	12826494	12826522	ID=GC_247,seq=cccccaacttctccccgtttcccaatccc
CHROMOSOME_IV	12892035	12892060	ID=GC_248,seq=ggggatgggggcccgtaggggatggg
CHROMOSOME_IV	13011412	13011433	ID=GC_249,seq=cccgctttccccaccctccccc
CHROMOSOME_IV	13043387	13043410	ID=GC_250,seq=ggggggggggggggggggactggg
CHROMOSOME_IV	13145461	13145476	ID=GC_251,seq=cccctccccccccccc
CHROMOSOME_IV	13147658	13147672	ID=GC_252,seq=ccccccccccctccc
CHROMOSOME_IV	13164847	13164862	ID=GC_253,seq=cccccccccccccccc
CHROMOSOME_IV	13198708	13198728	ID=GC_254,seq=gggcgggaaatgatggggggg
CHROMOSOME_IV	13330640	13330664	ID=GC_255,seq=gggcatgggcatgatgggtattggg
CHROMOSOME_IV	13337387	13337401	ID=GC_256,seq=ggggggggggggggg
CHROMOSOME_IV	13457181	13457201	ID=GC_257,seq=gggtgaggagggggggggggg
CHROMOSOME_IV	13460731	13460752	ID=GC_258,seq=ggggtaaaaaaggggggggggg
CHROMOSOME_IV	13464994	13465020	ID=GC_259,seq=ccccgcccatatccccctactaacccc
CHROMOSOME_IV	13676177	13676191	ID=GC_260,seq=ccccccccccccccc
CHROMOSOME_IV	13689763	13689784	ID=GC_261,seq=ccccctccccccccccactccc
CHROMOSOME_IV	13699230	13699244	ID=GC_262,seq=ggggggggggggggg
CHROMOSOME_IV	13844149	13844174	ID=GC_263,seq=ggggggggggggggggagtttgaggg
CHROMOSOME_IV	13845904	13845929	ID=GC_264,seq=ggggttagtaggggatatgggcgggg
CHROMOSOME_IV	13880131	13880154	ID=GC_265,seq=cccccccccccccccccccccccc
CHROMOSOME_IV	13885372	13885397	ID=GC_266,seq=cccgataaaacccacccggcagtccc
CHROMOSOME_IV	13887532	13887553	ID=GC_267,seq=gggccggggtgggctgagtggg
CHROMOSOME_IV	13921984	13922010	ID=GC_268,seq=ggggttagtagggggatatgggcgggg
CHROMOSOME_IV	14169039	14169061	ID=GC_269,seq=gggagggctgtggggtgaatggg
CHROMOSOME_IV	14188266	14188293	ID=GC_270,seq=ccccctgacttccctgctctccctgccc
CHROMOSOME_IV	14264171	14264185	ID=GC_271,seq=ccctccccccccccc
CHROMOSOME_IV	14300774	14300800	ID=GC_272,seq=gggacaacgggaaaaacgggaaacggg
CHROMOSOME_IV	14339162	14339180	ID=GC_273,seq=gggcttgggtgggatgggg
CHROMOSOME_IV	14397524	14397546	ID=GC_274,seq=ccccaacccgtcccaaccatccc
CHROMOSOME_IV	14447805	14447829	ID=GC_275,seq=cccccgccccgcccctttgggtccc
CHROMOSOME_IV	14452643	14452658	ID=GC_276,seq=ggggcgggcgggtggg
CHROMOSOME_IV	14468868	14468893	ID=GC_277,seq=ccccctcccgaaatcccgaaatcccc
CHROMOSOME_IV	14476291	14476317	ID=GC_278,seq=ggggttagtagggggataagggcgggg
CHROMOSOME_IV	14576803	14576818	ID=GC_279,seq=gggggggggggggggg
CHROMOSOME_IV	14620618	14620637	ID=GC_280,seq=ccccccccccctttcatccc
CHROMOSOME_IV	15000144	15000160	ID=GC_281,seq=ccccccccccccccccc
CHROMOSOME_IV	15031161	15031184	ID=GC_282,seq=gggacccaaggggcggggcgcggg
CHROMOSOME_IV	15236901	15236916	ID=GC_283,seq=cccccccccccccccc
CHROMOSOME_IV	15283454	15283481	ID=GC_284,seq=gggacaacgggacaacgggaaaaacggg
CHROMOSOME_IV	15321158	15321183	ID=GC_285,seq=ccccgcccatatcccctactaacccc
CHROMOSOME_IV	15325583	15325608	ID=GC_286,seq=gggtgtcagggcgggcgtgagggggg
CHROMOSOME_IV	15378395	15378414	ID=GC_287,seq=ccctctcccccccccccccc
CHROMOSOME_IV	15522616	15522634	ID=GC_288,seq=cccacccctcccactcccc
CHROMOSOME_IV	15570791	15570822	ID=GC_289,seq=gggggagtaaaagggggaggaagggaggaggg
CHROMOSOME_IV	15636233	15636256	ID=GC_290,seq=gggactagggactagggactaggg
CHROMOSOME_IV	15636261	15636284	ID=GC_291,seq=gggactagggactagggactaggg
CHROMOSOME_IV	15636289	15636312	ID=GC_292,seq=gggactagggactagggactaggg
CHROMOSOME_IV	15636316	15636340	ID=GC_293,seq=ggggactagggactagggactgggg
CHROMOSOME_IV	15636345	15636368	ID=GC_294,seq=gggactagggactagggactaggg
CHROMOSOME_IV	15636380	15636403	ID=GC_295,seq=gggactagggactagggactaggg
CHROMOSOME_IV	15636408	15636431	ID=GC_296,seq=gggactagggactagggactaggg
CHROMOSOME_IV	15636436	15636459	ID=GC_297,seq=gggactagggactggggactaggg
CHROMOSOME_IV	15636464	15636487	ID=GC_298,seq=gggactagggactagggactaggg
CHROMOSOME_IV	15636492	15636515	ID=GC_299,seq=gggactagggactagggactaggg
CHROMOSOME_IV	15636520	15636543	ID=GC_300,seq=gggactagggactagggactaggg
CHROMOSOME_IV	15636548	15636571	ID=GC_301,seq=gggactagggactagggactgggg
CHROMOSOME_IV	15636576	15636599	ID=GC_302,seq=gggactagggactagggactaggg
CHROMOSOME_IV	15636604	15636627	ID=GC_303,seq=gggactagggactagggactaggg
CHROMOSOME_IV	15636632	15636655	ID=GC_304,seq=gggactagggactagggactaggg
CHROMOSOME_IV	15636660	15636683	ID=GC_305,seq=gggactagggactagggactgggg
CHROMOSOME_IV	15636716	15636739	ID=GC_306,seq=gggactagggactagggactaggg
CHROMOSOME_IV	15636772	15636795	ID=GC_307,seq=gggactagggactagggactaggg
CHROMOSOME_IV	15636902	15636925	ID=GC_308,seq=gggactagggactggggactaggg
CHROMOSOME_IV	15642915	15642940	ID=GC_309,seq=cccaacgcgcccagagcccagaaccc
CHROMOSOME_IV	15704250	15704267	ID=GC_310,seq=ccccccccccccctcccc
CHROMOSOME_IV	15783555	15783570	ID=GC_311,seq=ggggtgggtgggcggg
CHROMOSOME_IV	15799254	15799269	ID=GC_312,seq=ggggcgggcgggtggg
CHROMOSOME_IV	15814516	15814538	ID=GC_313,seq=cccttccccccccccccctcccc
CHROMOSOME_IV	15823534	15823563	ID=GC_314,seq=ccccatcccatcacagccccaacaaagccc
CHROMOSOME_IV	15854122	15854147	ID=GC_315,seq=ggggatgggctgcctagggtttgggg
CHROMOSOME_IV	15854150	15854170	ID=GC_316,seq=gggctagggcatggggaaggg
CHROMOSOME_IV	15854177	15854202	ID=GC_317,seq=ggggcctggggtcgggctgcctaggg
CHROMOSOME_IV	15854212	15854236	ID=GC_318,seq=gggctgccgagggcctggggtaggg
CHROMOSOME_IV	15854273	15854297	ID=GC_319,seq=gggaagggctgcctagggtctgggg
CHROMOSOME_IV	15854300	15854324	ID=GC_320,seq=gggctgcccagggtctcgggaaggg
CHROMOSOME_IV	15854361	15854385	ID=GC_321,seq=gggaagggctgcctagggtctgggg
CHROMOSOME_IV	15940157	15940185	ID=GC_322,seq=cccgcctactcccgcactcccgtgcgccc
CHROMOSOME_IV	16170859	16170878	ID=GC_323,seq=gggcggggcggggcgttggg
CHROMOSOME_IV	16173344	16173379	ID=GC_324,seq=gggaggaaatgggcggagccgggggtatgatggggg
CHROMOSOME_IV	16205783	16205798	ID=GC_325,seq=cccccccccccccccc
CHROMOSOME_IV	16242310	16242334	ID=GC_326,seq=cccagccctgcctgcccaaaagccc
CHROMOSOME_IV	16266295	16266310	ID=GC_327,seq=cccccccccccccccc
CHROMOSOME_IV	16293946	16293974	ID=GC_328,seq=gggaatttcagggaactcatgggaggggg
CHROMOSOME_IV	16313087	16313101	ID=GC_329,seq=ccctccctcccaccc
CHROMOSOME_IV	16349728	16349754	ID=GC_330,seq=gggacacacggggagagagggtgaggg
CHROMOSOME_IV	16391767	16391781	ID=GC_331,seq=ggggggggggggggg
CHROMOSOME_IV	16394141	16394156	ID=GC_332,seq=cccccccccccccccc
CHROMOSOME_IV	16394539	16394560	ID=GC_333,seq=cccccccccccccccccccccc
CHROMOSOME_IV	16399850	16399882	ID=GC_334,seq=gggggtaacagggagacacgggcggggcagggg
CHROMOSOME_IV	16400342	16400363	ID=GC_335,seq=gggaattagggggggggggggg
CHROMOSOME_IV	16405575	16405606	ID=GC_336,seq=ggggcaatttgggtttattggggtgcgccggg
CHROMOSOME_IV	16410311	16410328	ID=GC_337,seq=gggggaaggggggggggg
CHROMOSOME_IV	16410646	16410665	ID=GC_338,seq=gggggggggggggggggggg
CHROMOSOME_IV	16459415	16459441	ID=GC_339,seq=ccccgcccatatccccctactaacccc
CHROMOSOME_IV	16505918	16505950	ID=GC_340,seq=ccctactagacccgcctcctcccccatttgccc
CHROMOSOME_IV	16523081	16523118	ID=GC_341,seq=cccctacagtaccccctacagtacccctgcagtacccc
CHROMOSOME_IV	16523170	16523206	ID=GC_342,seq=cccctacagtgcccctacagaacccctacagtacccc
CHROMOSOME_IV	16523236	16523273	ID=GC_343,seq=cccctacagtaccccctacagtacccctacagtacccc
CHROMOSOME_IV	16523281	16523319	ID=GC_344,seq=ccccctacagtacccctacagtacccctacagtaccccc
CHROMOSOME_IV	16646560	16646577	ID=GC_345,seq=gggggggggggggggggg
CHROMOSOME_IV	16658790	16658809	ID=GC_346,seq=cccgtccccccccccctccc
CHROMOSOME_IV	16750084	16750103	ID=GC_347,seq=cccccccccccccccccccc
CHROMOSOME_IV	16759499	16759514	ID=GC_348,seq=ggggtgggtgggcggg
CHROMOSOME_IV	16762676	16762691	ID=GC_349,seq=cccccccccccccccc
CHROMOSOME_IV	16765450	16765484	ID=GC_350,seq=ccctcttcccccccccccccccccccccccccccc
CHROMOSOME_IV	16862538	16862560	ID=GC_351,seq=ggggggggggggggggggggggg
CHROMOSOME_IV	16910186	16910212	ID=GC_352,seq=ggggttagtagggggatatgggcgggg
CHROMOSOME_IV	16949731	16949757	ID=GC_353,seq=cccccccccccccccccctaggtgccc
CHROMOSOME_IV	16949786	16949807	ID=GC_354,seq=cccgagttcccccccccccccc
CHROMOSOME_IV	16952601	16952630	ID=GC_355,seq=ccccagaagcccatttcggcccaaaagccc
CHROMOSOME_IV	16964922	16964937	ID=GC_356,seq=gggggggggggggggg
CHROMOSOME_IV	16979680	16979706	ID=GC_357,seq=cccgtgtcccgtttttcccgttgtccc
CHROMOSOME_IV	17011484	17011508	ID=GC_358,seq=ggggacccaaggggcgggacgcggg
CHROMOSOME_IV	17011583	17011606	ID=GC_359,seq=cccgcgccccgccccttgggtccc
CHROMOSOME_IV	17154777	17154796	ID=GC_360,seq=gggggggggggggggggggg
CHROMOSOME_IV	17185623	17185650	ID=GC_361,seq=ggggggggggggggtaatagggtggggg
CHROMOSOME_IV	17281264	17281285	ID=GC_362,seq=cccccttccctgtcacccaccc
CHROMOSOME_V	13018	13047	ID=GC_1,seq=ccctacctaccctacctaccccaccaaccc
CHROMOSOME_V	152319	152347	ID=GC_2,seq=ggggtgggggggggggggggggcgagggg
CHROMOSOME_V	211159	211185	ID=GC_3,seq=gggaaagggagttggggttattggggg
CHROMOSOME_V	319155	319181	ID=GC_4,seq=cccgtgtcccgtttgtcccgttgtccc
CHROMOSOME_V	348172	348192	ID=GC_5,seq=ggggggggggggggggggggg
CHROMOSOME_V	381524	381544	ID=GC_6,seq=gggtggaaagggggggggggg
CHROMOSOME_V	444310	444339	ID=GC_7,seq=cccttaacgccctcccccaccctccccccc
CHROMOSOME_V	648971	648985	ID=GC_8,seq=ccccccccccccccc
CHROMOSOME_V	671028	671047	ID=GC_9,seq=cccccccccccccccccccc
CHROMOSOME_V	774772	774787	ID=GC_10,seq=cccccccccccccccc
CHROMOSOME_V	842709	842741	ID=GC_11,seq=gggattcagtgggcgtcagcgggcggcagcggg
CHROMOSOME_V	842789	842821	ID=GC_12,seq=gggcgtcggcgggcgtcagcgggcgtcggcggg
CHROMOSOME_V	842829	842861	ID=GC_13,seq=gggcgtcagcgggcgtcagtgggcgtcagcggg
CHROMOSOME_V	842869	842901	ID=GC_14,seq=gggcgttagcgggcgtcggcgggcgtcagcggg
CHROMOSOME_V	842909	842941	ID=GC_15,seq=gggcgtcagcgggcgtcagcgggcgtcagcggg
CHROMOSOME_V	980881	980904	ID=GC_16,seq=gggggggggggggggggggggggg
CHROMOSOME_V	1021421	1021453	ID=GC_17,seq=cccgttaccgcccactaccgcccgctgccgccc
CHROMOSOME_V	1031481	1031517	ID=GC_18,seq=ccctacagtacccctacagtacccccacagtaccccc
CHROMOSOME_V	1097508	1097529	ID=GC_19,seq=gggggggggggtactgtagggg
CHROMOSOME_V	1123355	1123375	ID=GC_20,seq=gggggggggggggggtggggg
CHROMOSOME_V	1141315	1141335	ID=GC_21,seq=cccaaacccaatccctagccc
CHROMOSOME_V	1144905	1144921	ID=GC_22,seq=ccccccccccccccccc
CHROMOSOME_V	1152143	1152158	ID=GC_23,seq=cccccccccccccccc
CHROMOSOME_V	1154975	1155002	ID=GC_24,seq=cccccccccccccccctccccatccccc
CHROMOSOME_V	1199313	1199339	ID=GC_25,seq=gggggggggggggggggggggcggggg
CHROMOSOME_V	1229228	1229247	ID=GC_26,seq=ggggggggggggggaggggg
CHROMOSOME_V	1230027	1230047	ID=GC_27,seq=gggcttgggcttgggcttggg
CHROMOSOME_V	1238654	1238670	ID=GC_28,seq=ggggggggggggggggg
CHROMOSOME_V	1242198	1242220	ID=GC_29,seq=gggagagccgggggggggggggg
CHROMOSOME_V	1243103	1243123	ID=GC_30,seq=ggggtgggggggggggggggg
CHROMOSOME_V	1327921	1327938	ID=GC_31,seq=cccccccccccccccccc
CHROMOSOME_V	1373108	1373122	ID=GC_32,seq=ggggggggggggggg
CHROMOSOME_V	1417975	1417995	ID=GC_33,seq=ggggggggggggggggggggg
CHROMOSOME_V	1473947	1473963	ID=GC_34,seq=ggggggggggggggggg
CHROMOSOME_V	1476695	1476713	ID=GC_35,seq=cccaccctgcccgatcccc
CHROMOSOME_V	1549623	1549641	ID=GC_36,seq=ccccccccccccccccccc
CHROMOSOME_V	1551460	1551475	ID=GC_37,seq=gggggggggggggggg
CHROMOSOME_V	1577522	1577545	ID=GC_38,seq=cccgcctcccaccacccgactccc
CHROMOSOME_V	1632791	1632827	ID=GC_39,seq=gggggggggggggggggggaaatgggagaacgagggg
CHROMOSOME_V	1653079	1653102	ID=GC_40,seq=ccctccctaccctaccctctgccc
CHROMOSOME_V	1653105	1653124	ID=GC_41,seq=ccctaccctaccctatgccc
CHROMOSOME_V	1658798	1658827	ID=GC_42,seq=gggtaaattagggtaaagggtagggtaggg
CHROMOSOME_V	1691997	1692029	ID=GC_43,seq=cccgatccatcccgacccatcccaacccatccc
CHROMOSOME_V	1692308	1692340	ID=GC_44,seq=ccctatccatccctatccatccctatccatccc
CHROMOSOME_V	1693585	1693605	ID=GC_45,seq=gggatttgggaagggattggg
CHROMOSOME_V	1694147	1694175	ID=GC_46,seq=gggcctgtgggaagaagggaagaaggggg
CHROMOSOME_V	1835933	1835958	ID=GC_47,seq=gggggtgtttgggagtctgggaaggg
CHROMOSOME_V	1850058	1850090	ID=GC_48,seq=gggcgtcagcgggcgttagcgggcgtcagcggg
CHROMOSOME_V	1850098	1850130	ID=GC_49,seq=gggcgtcagcgggcgtcagcgggcgtcagtggg
CHROMOSOME_V	1850138	1850170	ID=GC_50,seq=gggcgtcagcgggcgtcagcgggcgtcagcggg
CHROMOSOME_V	1850178	1850210	ID=GC_51,seq=gggcgtcagcgggcgtcagtgggcgtcagcggg
CHROMOSOME_V	1863097	1863116	ID=GC_52,seq=ggggggggggggaattgggg
CHROMOSOME_V	1933688	1933710	ID=GC_53,seq=ccccgcccccccccccccccccc
CHROMOSOME_V	1935586	1935612	ID=GC_54,seq=cccctttttgcccaactctccctcccc
CHROMOSOME_V	2011739	2011758	ID=GC_55,seq=cccccccccccccccccccc
CHROMOSOME_V	2076344	2076369	ID=GC_56,seq=ggggtcggagagggagggggtagggg
CHROMOSOME_V	2208233	2208260	ID=GC_57,seq=ccccacactaaccccaacccaaaatccc
CHROMOSOME_V	2381135	2381150	ID=GC_58,seq=cccccccccccccccc
CHROMOSOME_V	2416270	2416293	ID=GC_59,seq=cccgcgccccgccccttgggtccc
CHROMOSOME_V	2426686	2426717	ID=GC_60,seq=cccactgtcccccagtgtgcccgcagttgccc
CHROMOSOME_V	2489415	2489429	ID=GC_61,seq=ccccccccccccccc
CHROMOSOME_V	2524549	2524572	ID=GC_62,seq=cccgcgccccgccccttgggtccc
CHROMOSOME_V	2534965	2534996	ID=GC_63,seq=cccactgtcccccagtgtgcccgcagttgccc
CHROMOSOME_V	2580332	2580347	ID=GC_64,seq=gggggggggggggggg
CHROMOSOME_V	2591834	2591861	ID=GC_65,seq=cccattttccccattccccattttcccc
CHROMOSOME_V	2614253	2614269	ID=GC_66,seq=ggggggggggggggggg
CHROMOSOME_V	2663617	2663633	ID=GC_67,seq=ggggggggggggggggg
CHROMOSOME_V	2670290	2670305	ID=GC_68,seq=gggggggggggggggg
CHROMOSOME_V	2670321	2670343	ID=GC_69,seq=gggttgaagggggaggggtaggg
CHROMOSOME_V	2731185	2731200	ID=GC_70,seq=ggggggggggggtggg
CHROMOSOME_V	2756118	2756136	ID=GC_71,seq=ccctgcgcccgcccgcccc
CHROMOSOME_V	2758582	2758616	ID=GC_72,seq=cccgctaccgcccgctaccgcccgcttccgccccc
CHROMOSOME_V	2768102	2768116	ID=GC_73,seq=ccccccccccccccc
CHROMOSOME_V	2777573	2777605	ID=GC_74,seq=cccgctgtcccccgctaccgcccgctaccgccc
CHROMOSOME_V	2777613	2777645	ID=GC_75,seq=cccgctaccgcccgctaccgcccgctaccgccc
CHROMOSOME_V	2777653	2777685	ID=GC_76,seq=cccgctaccgcccgctaccgcccgctaccgccc
CHROMOSOME_V	2777693	2777725	ID=GC_77,seq=cccgctaccgcccgctactgcccgctaccgccc
CHROMOSOME_V	2777733	2777765	ID=GC_78,seq=cccgctaccgcccgctaccgcccgctaccgccc
CHROMOSOME_V	2777773	2777805	ID=GC_79,seq=cccgctaccgcccgctaccgcccgctactgccc
CHROMOSOME_V	2777813	2777845	ID=GC_80,seq=cccgctaccgcccgctaccgcccgctaccgccc
CHROMOSOME_V	2777853	2777885	ID=GC_81,seq=cccgctaccgcccgctaccgcccgctaccgccc
CHROMOSOME_V	2777893	2777925	ID=GC_82,seq=cccgctaccgcccgctaccgcccgctaacgccc
CHROMOSOME_V	2778350	2778382	ID=GC_83,seq=cccgctaccgcccgctgtcccccgctaccgccc
CHROMOSOME_V	2778390	2778422	ID=GC_84,seq=cccgctaccgcccgctaccgcccgctaccgccc
CHROMOSOME_V	2778450	2778482	ID=GC_85,seq=cccgctaccgcccgctaccgcccgctaccgccc
CHROMOSOME_V	2778490	2778522	ID=GC_86,seq=cccgctaccgcccgctaccgcccgctaccgccc
CHROMOSOME_V	2778530	2778562	ID=GC_87,seq=cccgctaccgcccgctaccgcccgctaccgccc
CHROMOSOME_V	2778570	2778602	ID=GC_88,seq=cccgctaccgcccgctaccgcccgctaccgccc
CHROMOSOME_V	2778610	2778642	ID=GC_89,seq=cccgctaccgcccgctaacgcccgctaccgccc
CHROMOSOME_V	2975908	2975931	ID=GC_90,seq=gggggggggggggggggggggggg
CHROMOSOME_V	3038285	3038312	ID=GC_91,seq=cccccccccccccccccccctactgccc
CHROMOSOME_V	3052281	3052314	ID=GC_92,seq=gggttagtggggtacggtcggggtactgtagggg
CHROMOSOME_V	3056716	3056738	ID=GC_93,seq=ccccccccccccccccccccccc
CHROMOSOME_V	3088178	3088202	ID=GC_94,seq=cccccccccccccccccccccaccc
CHROMOSOME_V	3132242	3132274	ID=GC_95,seq=gggcgatagcgggcgactgcgggcggcggcggg
CHROMOSOME_V	3132302	3132335	ID=GC_96,seq=gggcgacagcgggccatatcgggccatagcgggg
CHROMOSOME_V	3132391	3132423	ID=GC_97,seq=gggcgacagcgggcgacagcgggcgacagcggg
CHROMOSOME_V	3145389	3145418	ID=GC_98,seq=gggcggcgggcggtagcgggcgttagcggg
CHROMOSOME_V	3145426	3145458	ID=GC_99,seq=gggcgatagcgggcggtagcgggcggtagcggg
CHROMOSOME_V	3186017	3186053	ID=GC_100,seq=gggtcctgggggggggagggggggggggggggggggg
CHROMOSOME_V	3202544	3202562	ID=GC_101,seq=ccccccccccccccccccc
CHROMOSOME_V	3212747	3212763	ID=GC_102,seq=ccccccccccccccccc
CHROMOSOME_V	3331620	3331646	ID=GC_103,seq=ggggtcatgggttggggttggtggggg
CHROMOSOME_V	3385586	3385600	ID=GC_104,seq=ggggggggggggggg
CHROMOSOME_V	3442184	3442199	ID=GC_105,seq=gggggggggggggggg
CHROMOSOME_V	3453319	3453340	ID=GC_106,seq=gggggggggggggggaattggg
CHROMOSOME_V	3571505	3571519	ID=GC_107,seq=ccccccccccccccc
CHROMOSOME_V	3741231	3741245	ID=GC_108,seq=ggggggggggggggg
CHROMOSOME_V	3818094	3818115	ID=GC_109,seq=gggggggggggggggggggggg
CHROMOSOME_V	3874882	3874899	ID=GC_110,seq=gggggggggggggggggg
CHROMOSOME_V	4126078	4126093	ID=GC_111,seq=cccccccccccccccc
CHROMOSOME_V	4142490	4142513	ID=GC_112,seq=ggggccctaggggcggggcgcggg
CHROMOSOME_V	4142588	4142611	ID=GC_113,seq=cccgcgccccgccccttggctccc
CHROMOSOME_V	4154002	4154022	ID=GC_114,seq=gggggggggggggggggaggg
CHROMOSOME_V	4155745	4155759	ID=GC_115,seq=ggggggggggggggg
CHROMOSOME_V	4179678	4179695	ID=GC_116,seq=cccccccccccccccccc
CHROMOSOME_V	4181407	4181428	ID=GC_117,seq=gggagagagggggtgggaaggg
CHROMOSOME_V	4186560	4186576	ID=GC_118,seq=ccccccccccccccccc
CHROMOSOME_V	4213498	4213534	ID=GC_119,seq=cccctacagtacccctacagtaccccaactgcacccc
CHROMOSOME_V	4213630	4213666	ID=GC_120,seq=ccccctaaagtaccctactgtacccctacagtacccc
CHROMOSOME_V	4214046	4214069	ID=GC_121,seq=cccctccctttcaatccctccccc
CHROMOSOME_V	4337314	4337329	ID=GC_122,seq=ccccccctcccccccc
CHROMOSOME_V	4358092	4358113	ID=GC_123,seq=ccccattacccccccccccccc
CHROMOSOME_V	4382774	4382793	ID=GC_124,seq=ggggggggggggacatgggg
CHROMOSOME_V	4399925	4399949	ID=GC_125,seq=cccttttataccccccccccccccc
CHROMOSOME_V	4412616	4412638	ID=GC_126,seq=ccctctttatcccgccccagccc
CHROMOSOME_V	4447384	4447407	ID=GC_127,seq=gggatcccaagggccgggcacggg
CHROMOSOME_V	4455165	4455189	ID=GC_128,seq=gggagagagggcggggcgcgcgggg
CHROMOSOME_V	4467484	4467503	ID=GC_129,seq=ggggaaatgggtggggtggg
CHROMOSOME_V	4491726	4491745	ID=GC_130,seq=ccccccccccccccttcccc
CHROMOSOME_V	4495402	4495417	ID=GC_131,seq=cccccccccccccccc
CHROMOSOME_V	4498859	4498882	ID=GC_132,seq=cccccccccccccccccccccccc
CHROMOSOME_V	4499423	4499449	ID=GC_133,seq=ccccgcccacattcaccccaccaaccc
CHROMOSOME_V	4503419	4503447	ID=GC_134,seq=cccccccccccccccccccctcccccccc
CHROMOSOME_V	4517632	4517649	ID=GC_135,seq=gggggggggggggggggg
CHROMOSOME_V	4596292	4596312	ID=GC_136,seq=gggggggggggggggaagggg
CHROMOSOME_V	4597503	4597517	ID=GC_137,seq=ggggggggggggggg
CHROMOSOME_V	4638809	4638832	ID=GC_138,seq=cccccccccccccccccccgtccc
CHROMOSOME_V	4694699	4694725	ID=GC_139,seq=cccccatcccacccattcccccgcccc
CHROMOSOME_V	4766754	4766777	ID=GC_140,seq=ggggtagggggttgggaacaaggg
CHROMOSOME_V	4770347	4770365	ID=GC_141,seq=ccccccccccctctttccc
CHROMOSOME_V	4809378	4809394	ID=GC_142,seq=gggaggggggggggggg
CHROMOSOME_V	4845716	4845733	ID=GC_143,seq=gggggggggggggggggg
CHROMOSOME_V	4861965	4861979	ID=GC_144,seq=ggggggggggggggg
CHROMOSOME_V	5004402	5004429	ID=GC_145,seq=ggggtattgggttgggagttgccggggg
CHROMOSOME_V	5004525	5004552	ID=GC_146,seq=ggggtattgggttgggagttgccggggg
CHROMOSOME_V	5005386	5005413	ID=GC_147,seq=ggggtattgggttgggagttgccggggg
CHROMOSOME_V	5221489	5221516	ID=GC_148,seq=ccccccccccccccccccccgttacccc
CHROMOSOME_V	5261969	5261991	ID=GC_149,seq=ggggggggggggggggggggggg
CHROMOSOME_V	5310929	5310950	ID=GC_150,seq=cccccccccccccccccacccc
CHROMOSOME_V	5410792	5410806	ID=GC_151,seq=ggggggggggggggg
CHROMOSOME_V	5723831	5723860	ID=GC_152,seq=gggaatttggggaaagcagggaacggaggg
CHROMOSOME_V	5770229	5770247	ID=GC_153,seq=cccaagacccccccccccc
CHROMOSOME_V	5845199	5845219	ID=GC_154,seq=ccccccccccccccccccccc
CHROMOSOME_V	5951038	5951061	ID=GC_155,seq=cccgtctcccactcccacacaccc
CHROMOSOME_V	5996485	5996505	ID=GC_156,seq=cccaaacccgatcccgatccc
CHROMOSOME_V	6022862	6022882	ID=GC_157,seq=cccccccccccccgctccccc
CHROMOSOME_V	6039102	6039122	ID=GC_158,seq=cccaaccccttcccaaatccc
CHROMOSOME_V	6039255	6039276	ID=GC_159,seq=ccctccctcttccccctccccc
CHROMOSOME_V	6040452	6040484	ID=GC_160,seq=gggatggatcgggatggatcgggatggattggg
CHROMOSOME_V	6040532	6040564	ID=GC_161,seq=gggatggatcgggatgggtcgggaaggatcggg
CHROMOSOME_V	6217584	6217608	ID=GC_162,seq=ccctctcacccgcaccccacacccc
CHROMOSOME_V	6362575	6362601	ID=GC_163,seq=ccctgtccctttcccccaatttgtccc
CHROMOSOME_V	6452922	6452943	ID=GC_164,seq=cccccccccccccccccccccc
CHROMOSOME_V	6477065	6477079	ID=GC_165,seq=ccccccccccccccc
CHROMOSOME_V	6780227	6780244	ID=GC_166,seq=cccccccccccccccccc
CHROMOSOME_V	7025736	7025759	ID=GC_167,seq=cccattcccccgaaacccattccc
CHROMOSOME_V	7036073	7036089	ID=GC_168,seq=ggggggggggggggggg
CHROMOSOME_V	7098701	7098717	ID=GC_169,seq=ggggggggggggggggg
CHROMOSOME_V	7171606	7171634	ID=GC_170,seq=gggtgggtggggcgcgtgagggtgggggg
CHROMOSOME_V	7408991	7409011	ID=GC_171,seq=gggggggggggggggaggggg
CHROMOSOME_V	7790358	7790373	ID=GC_172,seq=gggcgggcggggaggg
CHROMOSOME_V	8317882	8317902	ID=GC_173,seq=gggttgggtaaaagggttggg
CHROMOSOME_V	8321450	8321466	ID=GC_174,seq=ggggggggggggggggg
CHROMOSOME_V	8369926	8369945	ID=GC_175,seq=cccctgactcccaccctccc
CHROMOSOME_V	8645821	8645847	ID=GC_176,seq=gggaaaacgggacaaacgggacacggg
CHROMOSOME_V	8665106	8665132	ID=GC_177,seq=ccctaccccaacatcccgccctttccc
CHROMOSOME_V	8835568	8835583	ID=GC_178,seq=cccccccccccccccc
CHROMOSOME_V	8877662	8877677	ID=GC_179,seq=cccccccccccccccc
CHROMOSOME_V	8996771	8996787	ID=GC_180,seq=ccccccccccccccccc
CHROMOSOME_V	9426242	9426265	ID=GC_181,seq=gggtcggccgggtcggggtcgggg
CHROMOSOME_V	9465095	9465110	ID=GC_182,seq=gggggggggggggggg
CHROMOSOME_V	9601051	9601069	ID=GC_183,seq=ccccccccccccccccccc
CHROMOSOME_V	9700721	9700741	ID=GC_184,seq=ccccgcccatttgcccatccc
CHROMOSOME_V	9941447	9941461	ID=GC_185,seq=ggggggggggggggg
CHROMOSOME_V	10245528	10245548	ID=GC_186,seq=ccccccccccccccccccccc
CHROMOSOME_V	10407693	10407719	ID=GC_187,seq=cccgtttcccgtttttcccgttgtccc
CHROMOSOME_V	10696525	10696541	ID=GC_188,seq=ccccccccccccccccc
CHROMOSOME_V	10716925	10716947	ID=GC_189,seq=gggcttgaagggagggaaaaggg
CHROMOSOME_V	10780672	10780698	ID=GC_190,seq=cccgtgacccgttttacccgttcaccc
CHROMOSOME_V	10840808	10840823	ID=GC_191,seq=cccccccccccccccc
CHROMOSOME_V	11018198	11018226	ID=GC_192,seq=gggttaggggtgctcatgggtcgataggg
CHROMOSOME_V	11073414	11073433	ID=GC_193,seq=gggtgtgggaagggagcggg
CHROMOSOME_V	11079640	11079655	ID=GC_194,seq=cccccccccccccccc
CHROMOSOME_V	11165268	11165282	ID=GC_195,seq=ccccccccccccccc
CHROMOSOME_V	11212373	11212398	ID=GC_196,seq=cccgatggaacccaatcgccccgccc
CHROMOSOME_V	11372937	11372964	ID=GC_197,seq=gggacccaaggggaaattttgggatggg
CHROMOSOME_V	11481307	11481322	ID=GC_198,seq=gggacgggagggtggg
CHROMOSOME_V	11593471	11593496	ID=GC_199,seq=ggggataggggcccctcggggatggg
CHROMOSOME_V	11642741	11642764	ID=GC_200,seq=cccccccccccccccaaatagccc
CHROMOSOME_V	11650881	11650902	ID=GC_201,seq=cccatattcccgcccctccccc
CHROMOSOME_V	11754097	11754112	ID=GC_202,seq=cccccccccccccccc
CHROMOSOME_V	11760936	11760956	ID=GC_203,seq=gggtatgggaatgggtatggg
CHROMOSOME_V	11816339	11816360	ID=GC_204,seq=cccccccccccccccccccccc
CHROMOSOME_V	11860297	11860315	ID=GC_205,seq=ccccccccccccccccccc
CHROMOSOME_V	11958139	11958157	ID=GC_206,seq=ccctccacccccccccccc
CHROMOSOME_V	12242275	12242292	ID=GC_207,seq=gggagggggggggggggg
CHROMOSOME_V	12299484	12299498	ID=GC_208,seq=ggggggggggggggg
CHROMOSOME_V	12313816	12313842	ID=GC_209,seq=cccgtgacccgtttcacccgttcaccc
CHROMOSOME_V	12745236	12745260	ID=GC_210,seq=gggggcggggttgggtgctggaggg
CHROMOSOME_V	13396637	13396660	ID=GC_211,seq=gggaaggggacacgggacggcggg
CHROMOSOME_V	13610873	13610899	ID=GC_212,seq=gggacaacgggacaaacgggacacggg
CHROMOSOME_V	13645926	13645950	ID=GC_213,seq=cccgcctgcgcccgctcccgcgccc
CHROMOSOME_V	13647323	13647351	ID=GC_214,seq=ccctatccatcccgatcccgatccatccc
CHROMOSOME_V	13647355	13647379	ID=GC_215,seq=cccaatccatcccgatcccgatccc
CHROMOSOME_V	13647383	13647407	ID=GC_216,seq=cccgatcccgatcccgatccatccc
CHROMOSOME_V	13649407	13649422	ID=GC_217,seq=gggagggggggagggg
CHROMOSOME_V	13840776	13840807	ID=GC_218,seq=gggggccccttggggatgagggcccttcgggg
CHROMOSOME_V	14002510	14002531	ID=GC_219,seq=cccaagggcgcccgcccgtccc
CHROMOSOME_V	14067422	14067441	ID=GC_220,seq=gggggggggggggggggggg
CHROMOSOME_V	14112167	14112188	ID=GC_221,seq=gggtagtctggggtgggaaggg
CHROMOSOME_V	14144824	14144838	ID=GC_222,seq=ggggggggggggggg
CHROMOSOME_V	14236071	14236095	ID=GC_223,seq=gggattgagggaggggggggggggg
CHROMOSOME_V	14240958	14240985	ID=GC_224,seq=ggggcggatgggaagagtggggctgggg
CHROMOSOME_V	14358626	14358644	ID=GC_225,seq=gggggggggggggggtggg
CHROMOSOME_V	14368612	14368628	ID=GC_226,seq=ccccccccccccccccc
CHROMOSOME_V	14466941	14466957	ID=GC_227,seq=ggggggggggggggggg
CHROMOSOME_V	14657248	14657270	ID=GC_228,seq=gggtgagaggggggggtgggggg
CHROMOSOME_V	14674584	14674600	ID=GC_229,seq=ggggggggggggggggg
CHROMOSOME_V	14750523	14750541	ID=GC_230,seq=ccccccccccccccccccc
CHROMOSOME_V	14779786	14779800	ID=GC_231,seq=ccccccccccccccc
CHROMOSOME_V	14833411	14833438	ID=GC_232,seq=cccaatgtctccccttctaacccttccc
CHROMOSOME_V	14910308	14910324	ID=GC_233,seq=ccccccccccccccccc
CHROMOSOME_V	14952806	14952837	ID=GC_234,seq=gggggggggggggggggggggtggtcctgggg
CHROMOSOME_V	14971657	14971672	ID=GC_235,seq=gggggggggggggggg
CHROMOSOME_V	14976698	14976713	ID=GC_236,seq=cccccccccccccccc
CHROMOSOME_V	15017693	15017712	ID=GC_237,seq=gggttgggagtgggtggggg
CHROMOSOME_V	15061861	15061884	ID=GC_238,seq=gggatgggatgtttgggatggggg
CHROMOSOME_V	15115613	15115628	ID=GC_239,seq=cccgcccacccacccc
CHROMOSOME_V	15167341	15167367	ID=GC_240,seq=cccgtatcccgttagtcccgttgtccc
CHROMOSOME_V	15561485	15561503	ID=GC_241,seq=ccctcccctcttccccccc
CHROMOSOME_V	15622825	15622847	ID=GC_242,seq=ggggggggggggggggggggggg
CHROMOSOME_V	15633061	15633085	ID=GC_243,seq=ggggtggtggtgggcaaggggtggg
CHROMOSOME_V	15862016	15862031	ID=GC_244,seq=gggggggggggggggg
CHROMOSOME_V	15991692	15991710	ID=GC_245,seq=ccccccccccccccccccc
CHROMOSOME_V	16063625	16063649	ID=GC_246,seq=ccctccaggacccttccctttgccc
CHROMOSOME_V	16082452	16082473	ID=GC_247,seq=ggggcggggggtgggtgggggg
CHROMOSOME_V	16138511	16138529	ID=GC_248,seq=ccccccccccccccccccc
CHROMOSOME_V	16305115	16305139	ID=GC_249,seq=gggcatagggtagggtagggtaggg
CHROMOSOME_V	16305144	16305160	ID=GC_250,seq=gggtagggtagggaggg
CHROMOSOME_V	16337153	16337185	ID=GC_251,seq=ccctcccctcccactgcacccctacagtacccc
CHROMOSOME_V	16343779	16343806	ID=GC_252,seq=cccgatgttgccctatccccttgttccc
CHROMOSOME_V	16362911	16362927	ID=GC_253,seq=ccccccccccccccccc
CHROMOSOME_V	16384069	16384093	ID=GC_254,seq=gggcatagggtagggtagggtaggg
CHROMOSOME_V	16384098	16384122	ID=GC_255,seq=gggtagggtagggtagggcagaggg
CHROMOSOME_V	16419902	16419930	ID=GC_256,seq=gggtggatgggggaaacggggatgcaggg
CHROMOSOME_V	16455887	16455913	ID=GC_257,seq=ccctgaccctctctccccgtgtatccc
CHROMOSOME_V	16622186	16622200	ID=GC_258,seq=ggggggggggggggg
CHROMOSOME_V	16693174	16693207	ID=GC_259,seq=ggggggggaggggggggggggggggggcagtggg
CHROMOSOME_V	16782463	16782477	ID=GC_260,seq=ccccccccccccccc
CHROMOSOME_V	16783788	16783806	ID=GC_261,seq=cccccccccccccctcccc
CHROMOSOME_V	16836116	16836138	ID=GC_262,seq=ccccctccctccctgttttcccc
CHROMOSOME_V	16956366	16956392	ID=GC_263,seq=gggtgggattgggaggggggtgggggg
CHROMOSOME_V	17002186	17002201	ID=GC_264,seq=cccccccccccccccc
CHROMOSOME_V	17038060	17038085	ID=GC_265,seq=gggccggggggcgggagggggagggg
CHROMOSOME_V	17145170	17145186	ID=GC_266,seq=cccaccccgcccgaccc
CHROMOSOME_V	17146437	17146459	ID=GC_267,seq=cccacccaaaacccgtaattccc
CHROMOSOME_V	17157669	17157691	ID=GC_268,seq=cccacccaaaacccgtaattccc
CHROMOSOME_V	17323967	17323994	ID=GC_269,seq=cccaggtacccaggcttcccaggctccc
CHROMOSOME_V	17324098	17324129	ID=GC_270,seq=cccaggctcccacggcggccccaggcttcccc
CHROMOSOME_V	17377317	17377336	ID=GC_271,seq=gggagagaaggggggggggg
CHROMOSOME_V	17377360	17377389	ID=GC_272,seq=cccccccccccccccccccccgtctgtccc
CHROMOSOME_V	17489207	17489233	ID=GC_273,seq=ccccccccccccccccctctcgttccc
CHROMOSOME_V	17496726	17496761	ID=GC_274,seq=gggcgcggggggcgaattgggttgatgtgggggggg
CHROMOSOME_V	17548613	17548645	ID=GC_275,seq=ccccagattttcccggtgatcccaggcttcccc
CHROMOSOME_V	17548813	17548842	ID=GC_276,seq=cccaggttttcccggtggtcccaggttccc
CHROMOSOME_V	17548869	17548901	ID=GC_277,seq=ccccagactttcccggtggtcccaggcttcccc
CHROMOSOME_V	17629263	17629289	ID=GC_278,seq=gggttccagggttccagggttccaggg
CHROMOSOME_V	17629295	17629321	ID=GC_279,seq=gggttccagggttccagggttccaggg
CHROMOSOME_V	17629327	17629353	ID=GC_280,seq=gggttccagggttccagggttccaggg
CHROMOSOME_V	17629359	17629385	ID=GC_281,seq=gggttccagggttccagggttccaggg
CHROMOSOME_V	17629391	17629417	ID=GC_282,seq=gggttccagggttccagggttccaggg
CHROMOSOME_V	17629423	17629449	ID=GC_283,seq=gggttccagggttccagggttccaggg
CHROMOSOME_V	17629455	17629481	ID=GC_284,seq=gggttccagggttccagggttccaggg
CHROMOSOME_V	17629487	17629513	ID=GC_285,seq=gggttccagggttccagggttccaggg
CHROMOSOME_V	17629519	17629545	ID=GC_286,seq=gggttccagggttccagggttccaggg
CHROMOSOME_V	17629551	17629577	ID=GC_287,seq=gggttccagggttccagggttccaggg
CHROMOSOME_V	17629583	17629609	ID=GC_288,seq=gggttccagggttccagggttccaggg
CHROMOSOME_V	17629615	17629641	ID=GC_289,seq=gggttccagggttccagggttccaggg
CHROMOSOME_V	17629647	17629673	ID=GC_290,seq=gggttccagggttccagggttccaggg
CHROMOSOME_V	17629679	17629703	ID=GC_291,seq=gggttccagggttccagggcagggg
CHROMOSOME_V	17652372	17652394	ID=GC_292,seq=ggggggggggggggggaattggg
CHROMOSOME_V	17677239	17677257	ID=GC_293,seq=ggggggggggggggggggg
CHROMOSOME_V	17696529	17696556	ID=GC_294,seq=ccctcctccccctgcgtctcccctcccc
CHROMOSOME_V	17712223	17712256	ID=GC_295,seq=ccctacagtacccttacagtcccctacagtaccc
CHROMOSOME_V	17712277	17712312	ID=GC_296,seq=ccctacattacccctacagtacccctacaatacccc
CHROMOSOME_V	17712320	17712355	ID=GC_297,seq=cccctagagtacccctacagccccctacagtgcccc
CHROMOSOME_V	17723278	17723307	ID=GC_298,seq=ccctttccccctcccccctctacaaccccc
CHROMOSOME_V	17742971	17743009	ID=GC_299,seq=ccccctacagtaccccctacagtacccctacagtacccc
CHROMOSOME_V	17769929	17769946	ID=GC_300,seq=gggggggggggggggggg
CHROMOSOME_V	17953877	17953894	ID=GC_301,seq=gggggagggggggggggg
CHROMOSOME_V	17954065	17954079	ID=GC_302,seq=ggggggggggggggg
CHROMOSOME_V	17962719	17962747	ID=GC_303,seq=ggggccctagggatcccccgggacccggg
CHROMOSOME_V	17995128	17995155	ID=GC_304,seq=cccaaaatcccccccccccccccccccc
CHROMOSOME_V	18133335	18133350	ID=GC_305,seq=cccccccccccccccc
CHROMOSOME_V	18179171	18179195	ID=GC_306,seq=gggacccaaaggggcggggcgcggg
CHROMOSOME_V	18205396	18205413	ID=GC_307,seq=cccattcccatcccaccc
CHROMOSOME_V	18246650	18246681	ID=GC_308,seq=ccccccccccccccccttcaacccttaagccc
CHROMOSOME_V	18270465	18270481	ID=GC_309,seq=ccccccccccccccccc
CHROMOSOME_V	18322909	18322933	ID=GC_310,seq=gggatccagaggggcggggcacggg
CHROMOSOME_V	18360370	18360395	ID=GC_311,seq=gggaacttgggtgcgaacgggttggg
CHROMOSOME_V	18366476	18366502	ID=GC_312,seq=cccgtgtcccgtttgtcccgttgtccc
CHROMOSOME_V	18366906	18366932	ID=GC_313,seq=gggtgaacgggtgaaacgggtcacggg
CHROMOSOME_V	18372445	18372472	ID=GC_314,seq=ccctggacccattaccccgaaccatccc
CHROMOSOME_V	18410600	18410624	ID=GC_315,seq=ggggtctggggtctggggtctgggg
CHROMOSOME_V	18410635	18410659	ID=GC_316,seq=ggggtctggggtctggggtctgggg
CHROMOSOME_V	18410663	18410687	ID=GC_317,seq=ggggtctggggtctggggtctgggg
CHROMOSOME_V	18410691	18410715	ID=GC_318,seq=ggggtctggggtctggggtctgggg
CHROMOSOME_V	18411386	18411410	ID=GC_319,seq=ccccggaccccggaccccggacccc
CHROMOSOME_V	18478204	18478232	ID=GC_320,seq=ccccccaccaactcccaacccaatacccc
CHROMOSOME_V	18478328	18478355	ID=GC_321,seq=cccccaccaacgcccaacccaaaacccc
CHROMOSOME_V	18515342	18515363	ID=GC_322,seq=ggggggggggggggtggggggg
CHROMOSOME_V	18522984	18523002	ID=GC_323,seq=ccccccccccccccccccc
CHROMOSOME_V	18548688	18548706	ID=GC_324,seq=gggggggggggaatttggg
CHROMOSOME_V	18550999	18551029	ID=GC_325,seq=cccggatgtcccatgtcccccagttggtccc
CHROMOSOME_V	18584029	18584044	ID=GC_326,seq=gggggggggggggggg
CHROMOSOME_V	18631388	18631417	ID=GC_327,seq=cccgaaaaccccccccccccctaaaaaccc
CHROMOSOME_V	18662824	18662852	ID=GC_328,seq=ggggggttagaggggtttggggtcggggg
CHROMOSOME_V	18669751	18669768	ID=GC_329,seq=cccccccccccccccccc
CHROMOSOME_V	18674512	18674537	ID=GC_330,seq=cccccccccccccacaccccaccccc
CHROMOSOME_V	18701438	18701461	ID=GC_331,seq=cccacgcccctccctttggtcccc
CHROMOSOME_V	18751791	18751810	ID=GC_332,seq=cccaccctgaacccaaaccc
CHROMOSOME_V	18838852	18838886	ID=GC_333,seq=ccccaagtgtcccaaaatgacccccgaatgtcccc
CHROMOSOME_V	18841935	18841963	ID=GC_334,seq=gggacatgggacatttggggtgacctggg
CHROMOSOME_V	18901244	18901272	ID=GC_335,seq=ccctacttcgcccaactgtccctctaccc
CHROMOSOME_V	18918394	18918411	ID=GC_336,seq=gggggggggggggagggg
CHROMOSOME_V	18936030	18936044	ID=GC_337,seq=ccccccccccccccc
CHROMOSOME_V	18937143	18937157	ID=GC_338,seq=ccccccccccccccc
CHROMOSOME_V	18937667	18937682	ID=GC_339,seq=cccccccccccccccc
CHROMOSOME_V	18968004	18968034	ID=GC_340,seq=gggggggggggggggggggggagagaatggg
CHROMOSOME_V	19074414	19074428	ID=GC_341,seq=ggggggggggggggg
CHROMOSOME_V	19116077	19116093	ID=GC_342,seq=ggggggggggggggggg
CHROMOSOME_V	19184235	19184255	ID=GC_343,seq=cccccctcccccccccctccc
CHROMOSOME_V	19187490	19187516	ID=GC_344,seq=cccgctcagccctcttcaacccagccc
CHROMOSOME_V	19199054	19199087	ID=GC_345,seq=cccagcccctcccacccccacccctacctccccc
CHROMOSOME_V	19231341	19231360	ID=GC_346,seq=gggcttgggttgggcttggg
CHROMOSOME_V	19355360	19355380	ID=GC_347,seq=ccctaacccgacccaagaccc
CHROMOSOME_V	19360444	19360479	ID=GC_348,seq=gggaattgtaggggtactgtaggggtactgtagggg
CHROMOSOME_V	19360487	19360523	ID=GC_349,seq=ggggtactgtaggggtactgtagggggtactgtaggg
CHROMOSOME_V	19360631	19360666	ID=GC_350,seq=gggtactgtaggggtactgtagggggtactgtaggg
CHROMOSOME_V	19360807	19360842	ID=GC_351,seq=gggtactgtaggggtactgtagggggtactgtaggg
CHROMOSOME_V	19361004	19361033	ID=GC_352,seq=ggggagggtattgtaggggtactgtagggg
CHROMOSOME_V	19361364	19361392	ID=GC_353,seq=ggggtactgtgggtggggtattatagggg
CHROMOSOME_V	19362260	19362296	ID=GC_354,seq=ggggtactgtaggggtactgtaggggtactgtagggg
CHROMOSOME_V	19433248	19433266	ID=GC_355,seq=cccccccccccccccgccc
CHROMOSOME_V	19485945	19485965	ID=GC_356,seq=ggggtggggttggtgggaggg
CHROMOSOME_V	19495339	19495359	ID=GC_357,seq=ggggtgggcctttggggtggg
CHROMOSOME_V	19495365	19495385	ID=GC_358,seq=ggggtgggcctttggggtggg
CHROMOSOME_V	19495391	19495411	ID=GC_359,seq=ggggtgggcctttggggtggg
CHROMOSOME_V	19497768	19497787	ID=GC_360,seq=cccccccccccccccccccc
CHROMOSOME_V	19505823	19505843	ID=GC_361,seq=ccccccccccccccccccccc
CHROMOSOME_V	19515173	19515192	ID=GC_362,seq=cccacccgcacccaaacccc
CHROMOSOME_V	19526448	19526471	ID=GC_363,seq=gggagggcgtggggggggggaggg
CHROMOSOME_V	19534511	19534528	ID=GC_364,seq=gggggggggggggggggg
CHROMOSOME_V	19541102	19541133	ID=GC_365,seq=ccccccccccccccccccccccgaccgccccc
CHROMOSOME_V	19544157	19544175	ID=GC_366,seq=ggggggggggggggggggg
CHROMOSOME_V	19569734	19569752	ID=GC_367,seq=ccctccccccccccccccc
CHROMOSOME_V	19614944	19614972	ID=GC_368,seq=gggggcggggaaaaacgggggatcgtggg
CHROMOSOME_V	19622611	19622643	ID=GC_369,seq=ccctccccgccccacccgaacccctcaccaccc
CHROMOSOME_V	19624544	19624575	ID=GC_370,seq=cccccctttcccctatgccccctaggttcccc
CHROMOSOME_V	19646888	19646902	ID=GC_371,seq=ggggggggggggggg
CHROMOSOME_V	19650603	19650637	ID=GC_372,seq=gggtaatcatggggtcctggagggtggcggagggg
CHROMOSOME_V	19658510	19658528	ID=GC_373,seq=gggaggggggggggggggg
CHROMOSOME_V	19666818	19666838	ID=GC_374,seq=ggggggggggggggggggggg
CHROMOSOME_V	19695954	19695978	ID=GC_375,seq=gggggtctattggggtagggtaggg
CHROMOSOME_V	19696172	19696207	ID=GC_376,seq=gggttatgtaggggatctgttggggtactgtcgggg
CHROMOSOME_V	19696429	19696466	ID=GC_377,seq=gggggtactgtaggggtactgtagggatgcggtggggg
CHROMOSOME_V	19803184	19803207	ID=GC_378,seq=cccgaagcccgaagcccgaagccc
CHROMOSOME_V	19836144	19836159	ID=GC_379,seq=cccccccccccccccc
CHROMOSOME_V	20002396	20002416	ID=GC_380,seq=gggcttgggcttgggcttggg
CHROMOSOME_V	20002420	20002440	ID=GC_381,seq=gggctggggcttgggcttggg
CHROMOSOME_V	20002444	20002464	ID=GC_382,seq=gggcttgggcttgggcttggg
CHROMOSOME_V	20002468	20002488	ID=GC_383,seq=gggcttgggcttgggcttggg
CHROMOSOME_V	20002492	20002512	ID=GC_384,seq=gggcttgggcttgggcttggg
CHROMOSOME_V	20002552	20002572	ID=GC_385,seq=gggcttgggcttgggcttggg
CHROMOSOME_V	20002576	20002596	ID=GC_386,seq=gggcttgggcttgggcttggg
CHROMOSOME_V	20002600	20002620	ID=GC_387,seq=gggcttgggcttgggcttggg
CHROMOSOME_V	20002624	20002644	ID=GC_388,seq=gggcttgggcttgggcttggg
CHROMOSOME_V	20002648	20002668	ID=GC_389,seq=gggcttgggcttgggcttggg
CHROMOSOME_V	20002672	20002692	ID=GC_390,seq=gggcttgggcttgggcttggg
CHROMOSOME_V	20002696	20002716	ID=GC_391,seq=gggcttgggcttgggcttggg
CHROMOSOME_V	20002732	20002752	ID=GC_392,seq=gggcttgggcttgggcttggg
CHROMOSOME_V	20002834	20002854	ID=GC_393,seq=gggctcgggcttgggcttggg
CHROMOSOME_V	20009265	20009282	ID=GC_394,seq=gggggggggggggggggg
CHROMOSOME_V	20057949	20057983	ID=GC_395,seq=cccaaaatgtccccaaaatgtccccaaatgtcccc
CHROMOSOME_V	20061491	20061518	ID=GC_396,seq=ggggtgatggggtggggggagggagggg
CHROMOSOME_V	20061598	20061618	ID=GC_397,seq=gggggggggggatacctgggg
CHROMOSOME_V	20065330	20065349	ID=GC_398,seq=gggtgggggggggggggggg
CHROMOSOME_V	20072265	20072279	ID=GC_399,seq=ccccccctccccccc
CHROMOSOME_V	20073519	20073540	ID=GC_400,seq=gggaatcagggggggggggggg
CHROMOSOME_V	20087753	20087778	ID=GC_401,seq=ggggattttgaggggggagggggggg
CHROMOSOME_V	20122815	20122833	ID=GC_402,seq=ggggggggggggggagggg
CHROMOSOME_V	20133099	20133129	ID=GC_403,seq=ggggtttgagggggttttggggtctttgggg
CHROMOSOME_V	20138355	20138378	ID=GC_404,seq=gggtctgccggggagggaaatggg
CHROMOSOME_V	20340533	20340550	ID=GC_405,seq=gggggggggggggggggg
CHROMOSOME_V	20342945	20342963	ID=GC_406,seq=gggggaggggggggggggg
CHROMOSOME_V	20432917	20432946	ID=GC_407,seq=gggctacttgggcttcgtggggcccgtggg
CHROMOSOME_V	20446585	20446609	ID=GC_408,seq=gggagttggaggggggggggggggg
CHROMOSOME_V	20451045	20451073	ID=GC_409,seq=gggcaggggtaatttagggcaagggtggg
CHROMOSOME_V	20512283	20512306	ID=GC_410,seq=gggatttgatgggaggggattggg
CHROMOSOME_V	20524563	20524589	ID=GC_411,seq=gggtactagggtactagggtacttggg
CHROMOSOME_V	20524615	20524642	ID=GC_412,seq=gggtactagggtaatgggatactagggg
CHROMOSOME_V	20524654	20524681	ID=GC_413,seq=ggggtactggggtactggggtactgggg
CHROMOSOME_V	20655999	20656022	ID=GC_414,seq=gggagggggggggggcgagaaggg
CHROMOSOME_V	20666447	20666468	ID=GC_415,seq=cccacccatcatcccctccccc
CHROMOSOME_V	20714343	20714362	ID=GC_416,seq=cccccccccccccccccccc
CHROMOSOME_V	20756380	20756408	ID=GC_417,seq=ccccccccccccccccccccccccccccc
CHROMOSOME_X	88536	88552	ID=GC_1,seq=ggggggggggggggggg
CHROMOSOME_X	151675	151690	ID=GC_2,seq=gggggggggggggggg
CHROMOSOME_X	179636	179653	ID=GC_3,seq=gggggtgggggggggggg
CHROMOSOME_X	264750	264775	ID=GC_4,seq=gggggggggggggggggggtggaggg
CHROMOSOME_X	279509	279524	ID=GC_5,seq=gggggggggggggggg
CHROMOSOME_X	319315	319335	ID=GC_6,seq=gggatttgggaagggattggg
CHROMOSOME_X	340869	340883	ID=GC_7,seq=ccccccccccccccc
CHROMOSOME_X	361580	361596	ID=GC_8,seq=ggggggggggggggggg
CHROMOSOME_X	429963	429978	ID=GC_9,seq=cccccccccccccccc
CHROMOSOME_X	431123	431146	ID=GC_10,seq=ccccttcccattgaacccatcccc
CHROMOSOME_X	434454	434478	ID=GC_11,seq=ggggttgagggggggggaggtcggg
CHROMOSOME_X	498938	498961	ID=GC_12,seq=gggaccgggggaggggggaggggg
CHROMOSOME_X	517414	517440	ID=GC_13,seq=ccccgcccatatccccctactaacccc
CHROMOSOME_X	536670	536691	ID=GC_14,seq=ggggggcgggggagggtggggg
CHROMOSOME_X	608676	608693	ID=GC_15,seq=cccccccccccttacccc
CHROMOSOME_X	621962	621982	ID=GC_16,seq=ccccccccccccccccccccc
CHROMOSOME_X	625609	625624	ID=GC_17,seq=gggtgggtggggaggg
CHROMOSOME_X	648643	648671	ID=GC_18,seq=ggggggaggggggggggggtaaatctggg
CHROMOSOME_X	682315	682346	ID=GC_19,seq=gggaccaaacggggggggggggggggggtggg
CHROMOSOME_X	696783	696798	ID=GC_20,seq=gggggggggggggggg
CHROMOSOME_X	739475	739489	ID=GC_21,seq=ggggggggggggggg
CHROMOSOME_X	760652	760671	ID=GC_22,seq=cccccccccccccccccccc
CHROMOSOME_X	799794	799810	ID=GC_23,seq=ccccccccccccccccc
CHROMOSOME_X	810749	810770	ID=GC_24,seq=ggggagctgggatgggtgaggg
CHROMOSOME_X	854350	854364	ID=GC_25,seq=ggggggggggggggg
CHROMOSOME_X	855893	855912	ID=GC_26,seq=gggtgggggggggggggggg
CHROMOSOME_X	908124	908153	ID=GC_27,seq=ggggggtaaatggggagaaagtgggctggg
CHROMOSOME_X	984507	984538	ID=GC_28,seq=cccgtttttacccgtttcgcccacatttgccc
CHROMOSOME_X	993545	993572	ID=GC_29,seq=gggagttggggggggggggggggggggg
CHROMOSOME_X	1022040	1022055	ID=GC_30,seq=cccccccccccccccc
CHROMOSOME_X	1060863	1060892	ID=GC_31,seq=cccccctcccccacttaccctttctttccc
CHROMOSOME_X	1076490	1076511	ID=GC_32,seq=ggggaggggggggggggggggg
CHROMOSOME_X	1090240	1090264	ID=GC_33,seq=ccccccccccccccccccttttccc
CHROMOSOME_X	1094970	1094989	ID=GC_34,seq=cccccccccccccccccccc
CHROMOSOME_X	1167261	1167286	ID=GC_35,seq=ccccccccccccctcctccccctccc
CHROMOSOME_X	1183351	1183369	ID=GC_36,seq=ggggaggggtgggagaggg
CHROMOSOME_X	1190942	1190967	ID=GC_37,seq=gggacccaaaggggaggggcgcgggg
CHROMOSOME_X	1191387	1191412	ID=GC_38,seq=ccccgcgcccctcccctttgggtccc
CHROMOSOME_X	1215450	1215476	ID=GC_39,seq=gggagttgctggggggggggggggggg
CHROMOSOME_X	1219916	1219931	ID=GC_40,seq=gggggggggggggggg
CHROMOSOME_X	1223892	1223916	ID=GC_41,seq=ccccgtttacccacacccccccccc
CHROMOSOME_X	1226085	1226110	ID=GC_42,seq=ccctcacccccccccccccccccccc
CHROMOSOME_X	1282329	1282343	ID=GC_43,seq=ccccccccccccccc
CHROMOSOME_X	1299975	1299993	ID=GC_44,seq=ccccccccccctcctcccc
CHROMOSOME_X	1333843	1333860	ID=GC_45,seq=cccccccccccccccccc
CHROMOSOME_X	1342201	1342223	ID=GC_46,seq=ccccacccccccccccccccccc
CHROMOSOME_X	1356096	1356113	ID=GC_47,seq=ggggaggggggggggggg
CHROMOSOME_X	1368405	1368426	ID=GC_48,seq=gggacagaaagggggggagggg
CHROMOSOME_X	1392947	1392961	ID=GC_49,seq=ccccccccccccccc
CHROMOSOME_X	1394536	1394552	ID=GC_50,seq=ccccccccccctccccc
CHROMOSOME_X	1398897	1398918	ID=GC_51,seq=ggggggtgggaggggggagggg
CHROMOSOME_X	1423483	1423510	ID=GC_52,seq=cccttctccccccacccccccccccccc
CHROMOSOME_X	1443429	1443452	ID=GC_53,seq=gggtacggggcaggggagacgggg
CHROMOSOME_X	1444799	1444825	ID=GC_54,seq=ggggctgggaaagtgggaatcggcggg
CHROMOSOME_X	1448751	1448766	ID=GC_55,seq=cccccccccccccccc
CHROMOSOME_X	1452691	1452709	ID=GC_56,seq=ggggggggggggggggggg
CHROMOSOME_X	1508872	1508903	ID=GC_57,seq=cccagcctaccctgggcagcccaagtctaccc
CHROMOSOME_X	1520479	1520494	ID=GC_58,seq=gggggggagggggggg
CHROMOSOME_X	1524581	1524597	ID=GC_59,seq=ccccccccccccccccc
CHROMOSOME_X	1529314	1529338	ID=GC_60,seq=gggagaggtggggggggggaggggg
CHROMOSOME_X	1533682	1533701	ID=GC_61,seq=ggggggaagggggggggggg
CHROMOSOME_X	1551425	1551445	ID=GC_62,seq=cccaatccccttacccatccc
CHROMOSOME_X	1554925	1554949	ID=GC_63,seq=ccctcctcgccccgttccctatccc
CHROMOSOME_X	1555655	1555682	ID=GC_64,seq=ccctcccacccagttcatcccaaacccc
CHROMOSOME_X	1558313	1558337	ID=GC_65,seq=ccctcccctcccctatcccactccc
CHROMOSOME_X	1578639	1578656	ID=GC_66,seq=cccttccccccccccccc
CHROMOSOME_X	1595778	1595797	ID=GC_67,seq=ggggggggggggaagggggg
CHROMOSOME_X	1603245	1603270	ID=GC_68,seq=ccctcatcgtcccccccccccccccc
CHROMOSOME_X	1630875	1630891	ID=GC_69,seq=ccccccccccccccccc
CHROMOSOME_X	1666036	1666055	ID=GC_70,seq=gggggggggggggggggggg
CHROMOSOME_X	1791314	1791335	ID=GC_71,seq=gggagtcgggttcgggttcggg
CHROMOSOME_X	1793247	1793261	ID=GC_72,seq=ccccccccccccccc
CHROMOSOME_X	1829192	1829212	ID=GC_73,seq=ccccccccccccccccccccc
CHROMOSOME_X	1832842	1832860	ID=GC_74,seq=ggggggctggggggggggg
CHROMOSOME_X	1838992	1839019	ID=GC_75,seq=cccacctaaccccccccccccccccccc
CHROMOSOME_X	1945426	1945441	ID=GC_76,seq=cccccccccccccccc
CHROMOSOME_X	1953955	1953970	ID=GC_77,seq=cccccccccccccccc
CHROMOSOME_X	2003927	2003953	ID=GC_78,seq=ccccgcccatatccccctactaacccc
CHROMOSOME_X	2041641	2041658	ID=GC_79,seq=cccccccccccccccccc
CHROMOSOME_X	2042495	2042511	ID=GC_80,seq=ggggggggggggggggg
CHROMOSOME_X	2044966	2044981	ID=GC_81,seq=cccccccccccccccc
CHROMOSOME_X	2059484	2059510	ID=GC_82,seq=ccccgcccatatccccctactaacccc
CHROMOSOME_X	2061530	2061556	ID=GC_83,seq=ccccgcccatatccccctactaacccc
CHROMOSOME_X	2150827	2150848	ID=GC_84,seq=gggggagaaagggggggggggg
CHROMOSOME_X	2151642	2151661	ID=GC_85,seq=gggggagggggggggggggg
CHROMOSOME_X	2185436	2185455	ID=GC_86,seq=cccccccccccccccccccc
CHROMOSOME_X	2187925	2187939	ID=GC_87,seq=ccccccccccccccc
CHROMOSOME_X	2211280	2211295	ID=GC_88,seq=cccccccccccccccc
CHROMOSOME_X	2213021	2213040	ID=GC_89,seq=gggggggggggggggggggg
CHROMOSOME_X	2213886	2213900	ID=GC_90,seq=ccccccccccccccc
CHROMOSOME_X	2302005	2302028	ID=GC_91,seq=cccccccccccccccccccccccc
CHROMOSOME_X	2318634	2318648	ID=GC_92,seq=ccccccccccccccc
CHROMOSOME_X	2322022	2322048	ID=GC_93,seq=cccagccccttcccccccccccccccc
CHROMOSOME_X	2333424	2333445	ID=GC_94,seq=cccccccccccccccccccccc
CHROMOSOME_X	2348640	2348661	ID=GC_95,seq=cccccccccccccccccccccc
CHROMOSOME_X	2434048	2434068	ID=GC_96,seq=gggacaggggggggggggggg
CHROMOSOME_X	2435465	2435483	ID=GC_97,seq=ggggaggggatgggcgggg
CHROMOSOME_X	2449576	2449593	ID=GC_98,seq=cccccccccccccccccc
CHROMOSOME_X	2460000	2460014	ID=GC_99,seq=ggggggggggggggg
CHROMOSOME_X	2475054	2475080	ID=GC_100,seq=gggaggttagggtcattaggggttggg
CHROMOSOME_X	2484648	2484666	ID=GC_101,seq=cccccctcccccccccccc
CHROMOSOME_X	2486066	2486081	ID=GC_102,seq=cccccccccccccccc
CHROMOSOME_X	2496136	2496162	ID=GC_103,seq=ccccgcccccaattctccctctacccc
CHROMOSOME_X	2517513	2517538	ID=GC_104,seq=cccccccccccccccccccccccccc
CHROMOSOME_X	2521489	2521505	ID=GC_105,seq=ggggggggggggggggg
CHROMOSOME_X	2524894	2524918	ID=GC_106,seq=ggggagggggggggggggggggggg
CHROMOSOME_X	2552220	2552236	ID=GC_107,seq=ggggggggggggggggg
CHROMOSOME_X	2557600	2557618	ID=GC_108,seq=cccccccccccctcccccc
CHROMOSOME_X	2583479	2583495	ID=GC_109,seq=ggggggggggggggggg
CHROMOSOME_X	2603129	2603146	ID=GC_110,seq=ccccccccccccctcccc
CHROMOSOME_X	2702801	2702816	ID=GC_111,seq=cccccccccccccccc
CHROMOSOME_X	2706086	2706115	ID=GC_112,seq=gggtgagggcggggccaaaaagggacgggg
CHROMOSOME_X	2726892	2726909	ID=GC_113,seq=cccccccccccccccccc
CHROMOSOME_X	2727139	2727153	ID=GC_114,seq=ggggggggggggggg
CHROMOSOME_X	2729635	2729650	ID=GC_115,seq=cccccccccccccccc
CHROMOSOME_X	2731565	2731600	ID=GC_116,seq=gggcgaaggggaggaagggggggggggggggggggg
CHROMOSOME_X	2769490	2769506	ID=GC_117,seq=ccccccccccccccccc
CHROMOSOME_X	2782451	2782477	ID=GC_118,seq=cccaaaaatacccaaaaccctaccccc
CHROMOSOME_X	2827122	2827137	ID=GC_119,seq=gggggggggggggggg
CHROMOSOME_X	2874905	2874920	ID=GC_120,seq=gggggggggggagggg
CHROMOSOME_X	2907668	2907689	ID=GC_121,seq=cccccccccccccccccttccc
CHROMOSOME_X	2924450	2924473	ID=GC_122,seq=cccatctcttcccgacacccgccc
CHROMOSOME_X	2953718	2953739	ID=GC_123,seq=cccccccccccctcacataccc
CHROMOSOME_X	3002514	3002529	ID=GC_124,seq=cccccccccccccccc
CHROMOSOME_X	3076176	3076202	ID=GC_125,seq=ccccgcccatatccccctactaacccc
CHROMOSOME_X	3094552	3094569	ID=GC_126,seq=gggggggggggggggggg
CHROMOSOME_X	3102858	3102876	ID=GC_127,seq=ccccccccccccccccccc
CHROMOSOME_X	3130340	3130357	ID=GC_128,seq=gggggggggggggggggg
CHROMOSOME_X	3147517	3147535	ID=GC_129,seq=ccccccccccccccccccc
CHROMOSOME_X	3156474	3156494	ID=GC_130,seq=gggggtaggaggggggggggg
CHROMOSOME_X	3175891	3175916	ID=GC_131,seq=gggtttgctgggaaagggaatggggg
CHROMOSOME_X	3223377	3223397	ID=GC_132,seq=ccctactcacccccccccccc
CHROMOSOME_X	3225129	3225144	ID=GC_133,seq=gggggggggggggggg
CHROMOSOME_X	3356319	3356336	ID=GC_134,seq=cccccccccccccccccc
CHROMOSOME_X	3414954	3414977	ID=GC_135,seq=ggggggaaaatggggggggggggg
CHROMOSOME_X	3469581	3469596	ID=GC_136,seq=gggggggggggggggg
CHROMOSOME_X	3495724	3495742	ID=GC_137,seq=gggagggggagggaagggg
CHROMOSOME_X	3520391	3520409	ID=GC_138,seq=ggggggggggggggggggg
CHROMOSOME_X	3555804	3555828	ID=GC_139,seq=cccatctcccccccccttttctccc
CHROMOSOME_X	3581101	3581116	ID=GC_140,seq=cccccccccccccccc
CHROMOSOME_X	3584336	3584355	ID=GC_141,seq=cccccccccccccccccccc
CHROMOSOME_X	3678860	3678878	ID=GC_142,seq=ggggtgggggggggggggg
CHROMOSOME_X	3770166	3770181	ID=GC_143,seq=ggggggggaggggggg
CHROMOSOME_X	3796669	3796689	ID=GC_144,seq=ccctccccccccccccctccc
CHROMOSOME_X	3822715	3822731	ID=GC_145,seq=ggggggggggggggggg
CHROMOSOME_X	3825413	3825428	ID=GC_146,seq=gggggggggggggggg
CHROMOSOME_X	3825688	3825705	ID=GC_147,seq=gggggggggggggggggg
CHROMOSOME_X	3837465	3837484	ID=GC_148,seq=gggagggggggggggggggg
CHROMOSOME_X	3864111	3864127	ID=GC_149,seq=gggaggggggggggggg
CHROMOSOME_X	3882494	3882509	ID=GC_150,seq=ccctcccccccccccc
CHROMOSOME_X	3900785	3900801	ID=GC_151,seq=ccccccccccccccccc
CHROMOSOME_X	3902134	3902169	ID=GC_152,seq=ccctaaccctccccgggccccccccccccccctccc
CHROMOSOME_X	3903050	3903066	ID=GC_153,seq=ccccccccccccccccc
CHROMOSOME_X	3939186	3939203	ID=GC_154,seq=cccccccccccccctccc
CHROMOSOME_X	3973981	3973999	ID=GC_155,seq=ggggggggggggggggggg
CHROMOSOME_X	3989049	3989066	ID=GC_156,seq=cccccccccccccccccc
CHROMOSOME_X	4080556	4080578	ID=GC_157,seq=gggtgggctccggggctccgggg
CHROMOSOME_X	4147309	4147328	ID=GC_158,seq=cccccccccccccccccccc
CHROMOSOME_X	4171497	4171512	ID=GC_159,seq=cccccccccccccccc
CHROMOSOME_X	4219331	4219347	ID=GC_160,seq=ggggggggggggggggg
CHROMOSOME_X	4224698	4224714	ID=GC_161,seq=ggggggggggggggggg
CHROMOSOME_X	4294860	4294874	ID=GC_162,seq=ggggggggggggggg
CHROMOSOME_X	4327338	4327363	ID=GC_163,seq=cccccccccccccccctccaattccc
CHROMOSOME_X	4330046	4330071	ID=GC_164,seq=gggaattggagggggggggggggggg
CHROMOSOME_X	4383680	4383699	ID=GC_165,seq=gggggggggggggggggggg
CHROMOSOME_X	4383746	4383762	ID=GC_166,seq=ggggggggggggggggg
CHROMOSOME_X	4385266	4385281	ID=GC_167,seq=gggggggggggggggg
CHROMOSOME_X	4398010	4398027	ID=GC_168,seq=cccccccccccccccccc
CHROMOSOME_X	4435154	4435180	ID=GC_169,seq=gggatactgggaaggtgggaagaaggg
CHROMOSOME_X	4437305	4437323	ID=GC_170,seq=ggggggggggggggggggg
CHROMOSOME_X	4513978	4513999	ID=GC_171,seq=cccccccccccccccccccccc
[truncated: 374 more rows]

## Sheet: Table S3A
Table S3A - Homozygous InDels smaller than or equal to 20bp identified in the F170; F270 and F470 genomes
F170*				F270*				F470*
Chromosome	Left Coordinate	Right Coordinate		Chromosome	Left Coordinate	Right Coordinate		Chromosome	Left Coordinate	Right Coordinate
CHROMOSOME_I	44780	44780		CHROMOSOME_I	44780	44780		CHROMOSOME_I	44780	44780
CHROMOSOME_I	318213	318214		CHROMOSOME_I	318213	318214		CHROMOSOME_I	318213	318214
CHROMOSOME_I	542601	542601		CHROMOSOME_I	542601	542601		CHROMOSOME_I	542601	542601
CHROMOSOME_I	670355	670355		CHROMOSOME_I	670355	670355		CHROMOSOME_I	669659	669660
CHROMOSOME_I	1144312	1144313		CHROMOSOME_I	1144312	1144313		CHROMOSOME_I	670355	670355
CHROMOSOME_I	1144341	1144342		CHROMOSOME_I	1144341	1144342		CHROMOSOME_I	694564	694564
CHROMOSOME_I	1376719	1376719		CHROMOSOME_I	1376719	1376719		CHROMOSOME_I	1144312	1144313
CHROMOSOME_I	1388453	1388454		CHROMOSOME_I	1388453	1388454		CHROMOSOME_I	1144341	1144342
CHROMOSOME_I	1388457	1388459		CHROMOSOME_I	1388457	1388459		CHROMOSOME_I	1376719	1376719
CHROMOSOME_I	1400004	1400004		CHROMOSOME_I	1400004	1400004		CHROMOSOME_I	1388453	1388454
CHROMOSOME_I	1440259	1440260		CHROMOSOME_I	1440259	1440260		CHROMOSOME_I	1388457	1388459
CHROMOSOME_I	2715921	2715935		CHROMOSOME_I	2715921	2715935		CHROMOSOME_I	1400004	1400004
CHROMOSOME_I	2905527	2905528		CHROMOSOME_I	2905527	2905528		CHROMOSOME_I	1440259	1440260
CHROMOSOME_I	4545398	4545399		CHROMOSOME_I	4545398	4545399		CHROMOSOME_I	2715921	2715935
CHROMOSOME_I	6909797	6909797		CHROMOSOME_I	6909797	6909797		CHROMOSOME_I	2905527	2905528
CHROMOSOME_I	7666804	7666805		CHROMOSOME_I	7666804	7666805		CHROMOSOME_I	4545398	4545399
CHROMOSOME_I	7666819	7666820		CHROMOSOME_I	7666819	7666820		CHROMOSOME_I	6909797	6909797
CHROMOSOME_I	7869009	7869009		CHROMOSOME_I	7869009	7869009		CHROMOSOME_I	7666804	7666805
CHROMOSOME_I	7879502	7879514		CHROMOSOME_I	7879502	7879514		CHROMOSOME_I	7666819	7666820
CHROMOSOME_I	8228302	8228304		CHROMOSOME_I	8228302	8228304		CHROMOSOME_I	7869009	7869009
CHROMOSOME_I	10132027	10132027		CHROMOSOME_I	10132027	10132027		CHROMOSOME_I	7879502	7879514
CHROMOSOME_I	10315636	10315637		CHROMOSOME_I	10315636	10315637		CHROMOSOME_I	8228302	8228304
CHROMOSOME_I	10752190	10752191		CHROMOSOME_I	10752190	10752191		CHROMOSOME_I	10132027	10132027
CHROMOSOME_I	10947408	10947408		CHROMOSOME_I	10947408	10947408		CHROMOSOME_I	10315636	10315637
CHROMOSOME_I	12479865	12479865		CHROMOSOME_I	12479865	12479865		CHROMOSOME_I	10752190	10752191
CHROMOSOME_I	12767853	12767853		CHROMOSOME_I	12767853	12767853		CHROMOSOME_I	10947408	10947408
CHROMOSOME_I	13221316	13221317		CHROMOSOME_I	13221316	13221317		CHROMOSOME_I	12108214	12108232
CHROMOSOME_I	13529956	13529956		CHROMOSOME_I	13529956	13529956		CHROMOSOME_I	12479865	12479865
CHROMOSOME_I	13644271	13644271		CHROMOSOME_I	13644271	13644271		CHROMOSOME_I	12767853	12767853
CHROMOSOME_I	14352051	14352051		CHROMOSOME_I	14352051	14352051		CHROMOSOME_I	13221316	13221317
CHROMOSOME_I	14536913	14536938		CHROMOSOME_I	14536913	14536938		CHROMOSOME_I	13529956	13529956
CHROMOSOME_II	362432	362432		CHROMOSOME_II	362432	362432		CHROMOSOME_I	13644271	13644271
CHROMOSOME_II	627440	627447		CHROMOSOME_II	627440	627447		CHROMOSOME_I	14352051	14352051
CHROMOSOME_II	732183	732184		CHROMOSOME_II	732183	732184		CHROMOSOME_II	362432	362432
CHROMOSOME_II	1565531	1565532		CHROMOSOME_II	1565531	1565532		CHROMOSOME_II	627440	627447
CHROMOSOME_II	2900782	2900782		CHROMOSOME_II	2900782	2900782		CHROMOSOME_II	732183	732184
CHROMOSOME_II	2900785	2900785		CHROMOSOME_II	2900785	2900785		CHROMOSOME_II	1565531	1565532
CHROMOSOME_II	4578477	4578477		CHROMOSOME_II	4578477	4578477		CHROMOSOME_II	2451151	2451151
CHROMOSOME_II	4642252	4642252		CHROMOSOME_II	4642252	4642252		CHROMOSOME_II	2900782	2900782
CHROMOSOME_II	5542554	5542554		CHROMOSOME_II	5542554	5542554		CHROMOSOME_II	2900785	2900785
CHROMOSOME_II	5863740	5863741		CHROMOSOME_II	5863740	5863741		CHROMOSOME_II	4578477	4578477
CHROMOSOME_II	5995722	5995726		CHROMOSOME_II	5995722	5995726		CHROMOSOME_II	4642252	4642252
CHROMOSOME_II	6084946	6084947		CHROMOSOME_II	6084946	6084947		CHROMOSOME_II	5542554	5542554
CHROMOSOME_II	6299762	6299763		CHROMOSOME_II	6299762	6299763		CHROMOSOME_II	5863740	5863741
CHROMOSOME_II	6721806	6721806		CHROMOSOME_II	6721806	6721806		CHROMOSOME_II	5995722	5995726
CHROMOSOME_II	6951395	6951396		CHROMOSOME_II	6951395	6951396		CHROMOSOME_II	6084946	6084947
CHROMOSOME_II	7883807	7883808		CHROMOSOME_II	7883807	7883808		CHROMOSOME_II	6299762	6299763
CHROMOSOME_II	8049839	8049841		CHROMOSOME_II	8049839	8049841		CHROMOSOME_II	6721806	6721806
CHROMOSOME_II	10395436	10395439		CHROMOSOME_II	10395436	10395439		CHROMOSOME_II	6951395	6951396
CHROMOSOME_II	10440531	10440560		CHROMOSOME_II	10440531	10440560		CHROMOSOME_II	7883807	7883808
CHROMOSOME_II	11554562	11554563		CHROMOSOME_II	11554562	11554563		CHROMOSOME_II	8049839	8049841
CHROMOSOME_II	12096759	12096760		CHROMOSOME_II	12096759	12096760		CHROMOSOME_II	10395436	10395439
CHROMOSOME_II	12769858	12769859		CHROMOSOME_II	12769858	12769859		CHROMOSOME_II	11073343	11073344
CHROMOSOME_II	13518724	13518725		CHROMOSOME_II	13518724	13518725		CHROMOSOME_II	11554562	11554563
CHROMOSOME_II	13558715	13558733		CHROMOSOME_II	13558715	13558733		CHROMOSOME_II	11660176	11660187
CHROMOSOME_II	13627650	13627651		CHROMOSOME_II	13627650	13627651		CHROMOSOME_II	12096759	12096760
CHROMOSOME_II	13730502	13730510		CHROMOSOME_II	13730502	13730510		CHROMOSOME_II	12769858	12769859
CHROMOSOME_II	14275481	14275482		CHROMOSOME_II	14275481	14275482		CHROMOSOME_II	13272619	13272633
CHROMOSOME_III	414404	414405		CHROMOSOME_III	414404	414405		CHROMOSOME_II	13518724	13518725
CHROMOSOME_III	1261014	1261014		CHROMOSOME_III	1261014	1261014		CHROMOSOME_II	13558715	13558733
CHROMOSOME_III	3197185	3197185		CHROMOSOME_III	3197185	3197185		CHROMOSOME_II	13627650	13627651
CHROMOSOME_III	4106515	4106518		CHROMOSOME_III	4106515	4106518		CHROMOSOME_II	13730502	13730510
CHROMOSOME_III	5781425	5781425		CHROMOSOME_III	5781425	5781425		CHROMOSOME_II	14275481	14275482
CHROMOSOME_III	6626369	6626369		CHROMOSOME_III	6626369	6626369		CHROMOSOME_III	414404	414405
CHROMOSOME_III	7426306	7426307		CHROMOSOME_III	7426306	7426307		CHROMOSOME_III	1261014	1261014
CHROMOSOME_III	8563992	8563992		CHROMOSOME_III	8563992	8563992		CHROMOSOME_III	1553796	1553796
CHROMOSOME_III	8575718	8575718		CHROMOSOME_III	8575718	8575718		CHROMOSOME_III	3197185	3197185
CHROMOSOME_III	8693796	8693796		CHROMOSOME_III	8693796	8693796		CHROMOSOME_III	4106515	4106518
CHROMOSOME_III	8693823	8693823		CHROMOSOME_III	8693823	8693823		CHROMOSOME_III	5341263	5341265
CHROMOSOME_III	8810476	8810476		CHROMOSOME_III	8810476	8810476		CHROMOSOME_III	5781425	5781425
CHROMOSOME_III	8810487	8810487		CHROMOSOME_III	8810487	8810487		CHROMOSOME_III	6626369	6626369
CHROMOSOME_III	9102250	9102250		CHROMOSOME_III	9102250	9102250		CHROMOSOME_III	7426306	7426307
CHROMOSOME_III	9365127	9365150		CHROMOSOME_III	9365127	9365150		CHROMOSOME_III	8563992	8563992
CHROMOSOME_III	9411474	9411475		CHROMOSOME_III	9411474	9411475		CHROMOSOME_III	8575718	8575718
CHROMOSOME_III	9571357	9571357		CHROMOSOME_III	9571357	9571357		CHROMOSOME_III	8693796	8693796
CHROMOSOME_III	9647837	9647838		CHROMOSOME_III	9647837	9647838		CHROMOSOME_III	8693823	8693823
CHROMOSOME_III	9972000	9972001		CHROMOSOME_III	9972000	9972001		CHROMOSOME_III	8810476	8810476
CHROMOSOME_III	10625061	10625061		CHROMOSOME_III	10625061	10625061		CHROMOSOME_III	8810487	8810487
CHROMOSOME_III	11100252	11100252		CHROMOSOME_III	11100252	11100252		CHROMOSOME_III	9102250	9102250
CHROMOSOME_III	11486519	11486519		CHROMOSOME_III	11486519	11486519		CHROMOSOME_III	9411474	9411475
CHROMOSOME_III	11861842	11861842		CHROMOSOME_III	11861842	11861842		CHROMOSOME_III	9571357	9571357
CHROMOSOME_III	13585995	13585996		CHROMOSOME_III	13585995	13585996		CHROMOSOME_III	9647837	9647838
CHROMOSOME_III	13610786	13610787		CHROMOSOME_III	13610786	13610787		CHROMOSOME_III	9972000	9972001
CHROMOSOME_IV	659200	659200		CHROMOSOME_IV	659200	659200		CHROMOSOME_III	10625061	10625061
CHROMOSOME_IV	1501617	1501617		CHROMOSOME_IV	1501617	1501617		CHROMOSOME_III	11100252	11100252
CHROMOSOME_IV	1862222	1862223		CHROMOSOME_IV	1862222	1862223		CHROMOSOME_III	11486519	11486519
CHROMOSOME_IV	2024669	2024670		CHROMOSOME_IV	2024669	2024670		CHROMOSOME_III	11861842	11861842
CHROMOSOME_IV	2150316	2150316		CHROMOSOME_IV	2150316	2150316		CHROMOSOME_III	12077294	12077299
CHROMOSOME_IV	2374752	2374752		CHROMOSOME_IV	2374752	2374752		CHROMOSOME_III	13585995	13585996
CHROMOSOME_IV	2609352	2609352		CHROMOSOME_IV	2609352	2609352		CHROMOSOME_III	13610786	13610787
CHROMOSOME_IV	3036902	3036907		CHROMOSOME_IV	3036902	3036907		CHROMOSOME_IV	659200	659200
CHROMOSOME_IV	3366920	3366920		CHROMOSOME_IV	3366920	3366920		CHROMOSOME_IV	729271	729283
CHROMOSOME_IV	6731496	6731496		CHROMOSOME_IV	6731496	6731496		CHROMOSOME_IV	1016915	1016916
CHROMOSOME_IV	7128319	7128320		CHROMOSOME_IV	7128319	7128320		CHROMOSOME_IV	1501617	1501617
CHROMOSOME_IV	10997662	10997663		CHROMOSOME_IV	10997662	10997663		CHROMOSOME_IV	1862222	1862223
CHROMOSOME_IV	11070945	11070946		CHROMOSOME_IV	11070945	11070946		CHROMOSOME_IV	1992689	1992690
CHROMOSOME_IV	12240000	12240001		CHROMOSOME_IV	12240000	12240001		CHROMOSOME_IV	2024669	2024670
CHROMOSOME_IV	12323696	12323697		CHROMOSOME_IV	12323696	12323697		CHROMOSOME_IV	2150316	2150316
CHROMOSOME_IV	13361222	13361223		CHROMOSOME_IV	13361222	13361223		CHROMOSOME_IV	2374752	2374752
CHROMOSOME_IV	13428951	13428951		CHROMOSOME_IV	13428951	13428951		CHROMOSOME_IV	2609352	2609352
CHROMOSOME_IV	13793509	13793510		CHROMOSOME_IV	13793509	13793510		CHROMOSOME_IV	3036902	3036907
CHROMOSOME_IV	15798059	15798060		CHROMOSOME_IV	15798059	15798060		CHROMOSOME_IV	3366920	3366920
CHROMOSOME_IV	16511006	16511006		CHROMOSOME_IV	16511006	16511006		CHROMOSOME_IV	6731496	6731496
CHROMOSOME_IV	16754644	16754644		CHROMOSOME_IV	16754644	16754644		CHROMOSOME_IV	7128319	7128320
CHROMOSOME_IV	16899364	16899365		CHROMOSOME_IV	16899364	16899365		CHROMOSOME_IV	10997662	10997663
CHROMOSOME_IV	16899371	16899372		CHROMOSOME_IV	16899371	16899372		CHROMOSOME_IV	11070945	11070946
CHROMOSOME_V	452839	452843		CHROMOSOME_V	452839	452843		CHROMOSOME_IV	11070945	11070946
CHROMOSOME_V	6713284	6713284		CHROMOSOME_V	6713284	6713284		CHROMOSOME_IV	12240000	12240001
CHROMOSOME_V	7609928	7609929		CHROMOSOME_V	7609928	7609929		CHROMOSOME_IV	12323696	12323697
CHROMOSOME_V	8305846	8305846		CHROMOSOME_V	8305846	8305846		CHROMOSOME_IV	13361222	13361223
CHROMOSOME_V	8351928	8351928		CHROMOSOME_V	8351928	8351928		CHROMOSOME_IV	13391823	13391823
CHROMOSOME_V	14706110	14706110		CHROMOSOME_V	14706110	14706110		CHROMOSOME_IV	13428951	13428951
CHROMOSOME_V	16708231	16708231		CHROMOSOME_V	16708231	16708231		CHROMOSOME_IV	13793509	13793510
CHROMOSOME_V	17131882	17131883		CHROMOSOME_V	17131882	17131883		CHROMOSOME_IV	15798059	15798060
CHROMOSOME_V	17920425	17920426		CHROMOSOME_V	17920425	17920426		CHROMOSOME_IV	16511006	16511006
CHROMOSOME_V	17972102	17972103		CHROMOSOME_V	17972102	17972103		CHROMOSOME_IV	16754644	16754644
CHROMOSOME_V	18080039	18080041		CHROMOSOME_V	18080039	18080041		CHROMOSOME_IV	16899364	16899365
CHROMOSOME_V	18333163	18333163		CHROMOSOME_V	18333163	18333163		CHROMOSOME_IV	16899371	16899372
CHROMOSOME_V	18527974	18527984		CHROMOSOME_V	18527974	18527984		CHROMOSOME_V	452839	452843
CHROMOSOME_V	18596299	18596314		CHROMOSOME_V	18596299	18596314		CHROMOSOME_V	3449541	3449541
CHROMOSOME_V	18962861	18962862		CHROMOSOME_V	18962861	18962862		CHROMOSOME_V	6713284	6713284
CHROMOSOME_V	19366433	19366434		CHROMOSOME_V	19366433	19366434		CHROMOSOME_V	7609928	7609929
CHROMOSOME_V	20494823	20494842		CHROMOSOME_V	20494823	20494842		CHROMOSOME_V	8305846	8305846
CHROMOSOME_X	5533	5537		CHROMOSOME_X	5533	5537		CHROMOSOME_V	8351928	8351928
CHROMOSOME_X	5403172	5403173		CHROMOSOME_X	5403172	5403173		CHROMOSOME_V	14706110	14706110
CHROMOSOME_X	6843590	6843591		CHROMOSOME_X	6843590	6843591		CHROMOSOME_V	16708231	16708231
CHROMOSOME_X	8209819	8209819		CHROMOSOME_X	8209819	8209819		CHROMOSOME_V	17131882	17131883
CHROMOSOME_X	9051681	9051681		CHROMOSOME_X	9051681	9051681		CHROMOSOME_V	17920425	17920426
CHROMOSOME_X	10615087	10615087		CHROMOSOME_X	10615087	10615087		CHROMOSOME_V	17972102	17972103
CHROMOSOME_X	10774896	10774897		CHROMOSOME_X	10774896	10774897		CHROMOSOME_V	18080039	18080041
CHROMOSOME_X	11978670	11978670		CHROMOSOME_X	11978670	11978670		CHROMOSOME_V	18333163	18333163
CHROMOSOME_X	12763933	12763933		CHROMOSOME_X	12763933	12763933		CHROMOSOME_V	18527974	18527984
CHROMOSOME_X	13649486	13649487		CHROMOSOME_X	13649486	13649487		CHROMOSOME_V	18596299	18596314
CHROMOSOME_X	14432313	14432326		CHROMOSOME_X	14432313	14432326		CHROMOSOME_V	18962861	18962862
CHROMOSOME_X	16934921	16934922		CHROMOSOME_X	16934921	16934922		CHROMOSOME_V	19366433	19366434
Sanger confirmed				CHROMOSOME_I	669659	669660		CHROMOSOME_V	20494823	20494842
				CHROMOSOME_I	694564	694564		CHROMOSOME_X	5533	5537
				CHROMOSOME_I	12108214	12108232		CHROMOSOME_X	5403172	5403173
				CHROMOSOME_II	13272619	13272633		CHROMOSOME_X	6307733	6307733
				CHROMOSOME_III	12077294	12077299		CHROMOSOME_X	6843590	6843591
				CHROMOSOME_IV	729271	729283		CHROMOSOME_X	8209819	8209819
				CHROMOSOME_IV	13391823	13391823		CHROMOSOME_X	9051681	9051681
				CHROMOSOME_V	3449541	3449541		CHROMOSOME_X	10615087	10615087
				CHROMOSOME_I*	14770591	14770591		CHROMOSOME_X	10774896	10774897
				*1 found in F270 only due to cultivation				CHROMOSOME_X	11978670	11978670
				Sanger confirmed				CHROMOSOME_X	12763933	12763933
								CHROMOSOME_X	13649486	13649487
								CHROMOSOME_X	14432313	14432326
								CHROMOSOME_X	14451176	14451178
								CHROMOSOME_X	16934921	16934922
								Sanger confirmed

## Sheet: Table S3B
Table S3B - Homozygous InDels smaller than or equal to 20bp after propagating mdf-1; dog-1; such-4 for 300 generations
Chromosome	Left Coordinate	Right Coordinate	Description	Mutation	G4 DNA motif at the breakpoint	CONFIRMED
CHROMOSOME_I	669659	669660	ID=indel_6;length:2,Freq=93%,Depth=42;Type=hom	-GG
CHROMOSOME_I	694564	694564	ID=indel_8;length:1,Freq=96%,Depth=70;Type=hom	-T
CHROMOSOME_I	12108214	12108232	ID=indel_50;length:19,Freq=100%,Depth=12;Type=hom	-CTTTTGTTACTTTATCCAT
CHROMOSOME_II	2451151	2451151	ID=indel_71;length:1,Freq=100%,Depth=12;Type=hom	-G		CONFIRMED
CHROMOSOME_II	11073343	11073344	ID=indel_158;length:1,Freq=91%,Depth=164;Type=hom	+A
CHROMOSOME_II	11660176	11660187	ID=indel_161;length:12,Freq=100%,Depth=10;Type=hom	-CCGCAGATTGTC
CHROMOSOME_II	13272619	13272633	ID=indel_178;length:15,Freq=100%,Depth=36;Type=hom	-CCGCGAGCTCTAGAA		CONFIRMED
CHROMOSOME_III	1553796	1553796	ID=indel_198;length:1,Freq=100%,Depth=75;Type=hom	-C
CHROMOSOME_III	5341263	5341265	ID=indel_222;length:3,Freq=96%,Depth=54;Type=hom	-TCC		CONFIRMED
CHROMOSOME_III	12077294	12077299	ID=indel_325;length:6,Freq=100%,Depth=39;Type=hom	-ACAGAT		CONFIRMED
CHROMOSOME_IV	729271	729283	ID=indel_333;length:13,Freq=100%,Depth=114;Type=hom	-GAAATTTTTTTTT
CHROMOSOME_IV	1016915	1016916	ID=indel_334;length:1,Freq=92%,Depth=25;Type=hom	+A
CHROMOSOME_IV	1992689	1992690	ID=indel_340;length:1,Freq=100%,Depth=12;Type=hom	+G
CHROMOSOME_IV	13391823	13391823	ID=indel_379;length:1,Freq=100%,Depth=136;Type=hom	-T
CHROMOSOME_V	3449541	3449541	ID=indel_408;length:1,Freq=100%,Depth=55;Type=hom	-T		CONFIRMED
CHROMOSOME_X	6307733	6307733	ID=indel_499;length:1,Freq=100%,Depth=62;Type=hom	-A
CHROMOSOME_X	14451176	14451178	ID=indel_555;length:3,Freq=100%,Depth=26;Type=hom	-CTG		CONFIRMED

## Sheet: Table S4A
Table S4A - Duplications identified in the F170; F270 and F470 genomes
F170					F270*					F470*
Chromosome	Left Coordinate	Right Coordinate	Copy number		Chromosome	Left Coordinate	Right Coordinate	Copy number		Chromosome	Left Coordinate	Right Coordinate	Copy number
CHROMOSOME_I	11621367	11621720	2x		CHROMOSOME_I	11621367	11621720	2x		CHROMOSOME_I*	11621367	11621720	1x
CHROMOSOME_IV	10845453	10851902	2x		CHROMOSOME_IV	10845453	10851902	2x		CHROMOSOME_IV	10845453	10851902	2x
CHROMOSOME_V	15301823	15489749	2x		CHROMOSOME_V*	15301823	15489749	3x		CHROMOSOME_V	15301823	15489749	3x
					CHROMOSOME_IV	5670300	5675399	2x		CHROMOSOME_IV	5670300	5675399	2x
					CHROMOSOME_X	16449061	16458136	2x		CHROMOSOME_X	16449061	16458136	2x
					*Further amplification 3 copies now					*Normal copy, duplication absent

## Sheet: Table S4B
Table S4B - Duplications identified after propagating mdf-1; dog-1; such-4 for 300 generations
Chromosome	Left Coordinate	Right Coordinate	Length	Copy number	G4 DNA motif at the breakpoint	Detected
CHROMOSOME_IV	5670300	5675399	5099	2x		Pindel oaCGH
CHROMOSOME_V	15301823	15489749	187926	3x		Pindel oaCGH
CHROMOSOME_X	16449061	16458136	9075	2x		Pindel oaCGH

## Sheet: Table S5A
Table S5A - Homozygous deletions larger than 20bp identified in the F170; F270 and F470 genomes
F170*				F270*				F470*
Chromosome	Left Coordinate	Right Coordinate		Chromosome	Left Coordinate	Right Coordinate		Chromosome	Left Coordinate	Right Coordinate
CHROMOSOME_I	533070	533091		CHROMOSOME_I	533070	533091		CHROMOSOME_I	533070	533091
CHROMOSOME_I	545791	545974		CHROMOSOME_I	545791	545974		CHROMOSOME_I	545791	545974
CHROMOSOME_I	1342537	1342824		CHROMOSOME_I	1342537	1342824		CHROMOSOME_I	815471	815611
CHROMOSOME_I	3117607	3117760		CHROMOSOME_I	5164286	5164339		CHROMOSOME_I	817813	817911
CHROMOSOME_I	5164286	5164339		CHROMOSOME_I	6604472	6604658		CHROMOSOME_I	1074803	1074984
CHROMOSOME_I	6604472	6604658		CHROMOSOME_I	11265861	11265985		CHROMOSOME_I	1342537	1342824
CHROMOSOME_I	11265861	11265985		CHROMOSOME_I	11526829	11526931		CHROMOSOME_I	1720625	1720734
CHROMOSOME_I	11526829	11526931		CHROMOSOME_I	12527889	12527949		CHROMOSOME_I	1729587	1729783
CHROMOSOME_I	12527889	12527949		CHROMOSOME_I	14231001	14231079		CHROMOSOME_I	1779252	1779314
CHROMOSOME_I	14231001	14231079		CHROMOSOME_I	14325570	14325661		CHROMOSOME_I	2658528	2658623
CHROMOSOME_I	14325570	14325661		CHROMOSOME_I	14536912	14536937		CHROMOSOME_I	2665167	2665357
CHROMOSOME_I	14536912	14536937		CHROMOSOME_I	15020320	15022351		CHROMOSOME_I	3747905	3748027
CHROMOSOME_I	15020320	15022351		CHROMOSOME_I	11163599	11163690		CHROMOSOME_I	3954881	3954988
CHROMOSOME_I	11163599	11163690		CHROMOSOME_I	11271602	11271778		CHROMOSOME_I	4476777	4476846
CHROMOSOME_I	11271602	11271778		CHROMOSOME_I	12222748	12222883		CHROMOSOME_I	5164286	5164339
CHROMOSOME_I	12222748	12222883		CHROMOSOME_I	12676307	12676435		CHROMOSOME_I	6604472	6604658
CHROMOSOME_I	12676307	12676435		CHROMOSOME_II	754569	754687		CHROMOSOME_I	9695863	9695994
CHROMOSOME_II	754569	754687		CHROMOSOME_II	3984806	3985102		CHROMOSOME_I	269537	269730
CHROMOSOME_II	3984806	3985102		CHROMOSOME_II	1325641	1325759		CHROMOSOME_I	717040	717145
CHROMOSOME_II	1325641	1325759		CHROMOSOME_II	10440528	10440557		CHROMOSOME_I	1079462	1079580
CHROMOSOME_II	10440528	10440557		CHROMOSOME_II	12770140	12770270		CHROMOSOME_I	1373716	1373827
CHROMOSOME_II*	12951401	12951827		CHROMOSOME_II	15085061	15085198		CHROMOSOME_I	1408402	1408530
CHROMOSOME_II	12770140	12770270		CHROMOSOME_II	3587000	3594763		CHROMOSOME_I	3713377	3713456
CHROMOSOME_II	15085061	15085198		CHROMOSOME_II	4101397	4103229		CHROMOSOME_I	10395374	10395507
CHROMOSOME_II	3587000	3594763		CHROMOSOME_III	3612641	3612846		CHROMOSOME_I	11265861	11265985
CHROMOSOME_II	4101397	4103229		CHROMOSOME_III	8292473	8292556		CHROMOSOME_I	11399773	11399928
CHROMOSOME_III	3612641	3612846		CHROMOSOME_III	9365126	9365149		CHROMOSOME_I	11526829	11526931
CHROMOSOME_III	8292473	8292556		CHROMOSOME_III	11467396	11468265		CHROMOSOME_I	11798198	11798303
CHROMOSOME_III	9365126	9365149		CHROMOSOME_III	11877805	11878062		CHROMOSOME_I	12527889	12527949
CHROMOSOME_III	2699668	2699740		CHROMOSOME_III	12015612	12015703		CHROMOSOME_I	12769959	12770113
CHROMOSOME_III	11467396	11468265		CHROMOSOME_III	13534834	13535031		CHROMOSOME_I	12824841	12824948
CHROMOSOME_III	13534834	13535031		CHROMOSOME_III	2699668	2699740		CHROMOSOME_I	14158975	14159088
CHROMOSOME_III*	13662512	13662600		CHROMOSOME_IV	1670078	1670228		CHROMOSOME_I	14231001	14231079
CHROMOSOME_III	11877805	11878062		CHROMOSOME_IV	3807311	3807878		CHROMOSOME_I	14325570	14325661
CHROMOSOME_III	12015612	12015703		CHROMOSOME_IV	13907365	13907444		CHROMOSOME_I	14536912	14536937
CHROMOSOME_IV*	1670078	1670228		CHROMOSOME_IV	1666486	1669150		CHROMOSOME_I	15020320	15022351
CHROMOSOME_IV	3807311	3807878		CHROMOSOME_IV	1670078	1670228		CHROMOSOME_I	11163599	11163690
CHROMOSOME_IV	13907365	13907444		CHROMOSOME_IV	14238581	14244386		CHROMOSOME_I	11271602	11271778
CHROMOSOME_IV	1666486	1669150		CHROMOSOME_IV	10848761	10848928		CHROMOSOME_I	12222748	12222883
CHROMOSOME_IV	1670078	1670228		CHROMOSOME_V	1645712	1647497		CHROMOSOME_I	12486187	12486408
CHROMOSOME_IV	14238581	14244386		CHROMOSOME_V	2614183	2614270		CHROMOSOME_I	12676307	12676435
CHROMOSOME_IV	10848761	10848928		CHROMOSOME_V	6081823	6094836		CHROMOSOME_I	13024297	13024560
CHROMOSOME_V	1645712	1647497		CHROMOSOME_V	9541424	9544217		CHROMOSOME_II	754569	754687
CHROMOSOME_V	2614183	2614270		CHROMOSOME_V	980721	980898		CHROMOSOME_II	2139979	2140173
CHROMOSOME_V	6081823	6094836		CHROMOSOME_V	5863733	5863759		CHROMOSOME_II	2451042	2451151
CHROMOSOME_V	9541424	9544217		CHROMOSOME_V	16693022	16693189		CHROMOSOME_II	3984806	3985102
CHROMOSOME_V	980721	980898		CHROMOSOME_X	1090239	1090431		CHROMOSOME_II	4019435	4019624
CHROMOSOME_V	5863733	5863759		CHROMOSOME_X	1529213	1529338		CHROMOSOME_II	1325641	1325759
CHROMOSOME_V*	19544058	19544178		CHROMOSOME_X	3864054	3864126		CHROMOSOME_II	2522446	2522537
CHROMOSOME_V	16693022	16693189		CHROMOSOME_X	5069174	5069297		CHROMOSOME_II	2900782	2900860
CHROMOSOME_X	1090239	1090431		CHROMOSOME_X	8517669	8517804		CHROMOSOME_II	9063942	9064075
CHROMOSOME_X	1529213	1529338		CHROMOSOME_X	14728171	14728284		CHROMOSOME_II	10374658	10375050
CHROMOSOME_X	3864054	3864126		CHROMOSOME_X	15224055	15224202		CHROMOSOME_II	10440528	10440557
CHROMOSOME_X	5069174	5069297		CHROMOSOME_X	15511691	15511994		CHROMOSOME_II	11863415	11863486
CHROMOSOME_X	8517669	8517804		CHROMOSOME_X	4324630	4327757		CHROMOSOME_II	12827030	12827117
CHROMOSOME_X*	12947011	12948588		CHROMOSOME_X	4329675	4332800		CHROMOSOME_II	11661066	11661219
CHROMOSOME_X	14728171	14728284		CHROMOSOME_X	15892044	15892343		CHROMOSOME_II	12380581	12380635
CHROMOSOME_X	15224055	15224202		CHROMOSOME_I	3954881	3954988		CHROMOSOME_II	12687460	12687546
CHROMOSOME_X*	15464818	15464948		CHROMOSOME_I	4476777	4476846		CHROMOSOME_II	12770140	12770270
CHROMOSOME_X	15511691	15511994		CHROMOSOME_I	269537	269730		CHROMOSOME_II	14005745	14005914
CHROMOSOME_X	4324630	4327757		CHROMOSOME_I	1079462	1079580		CHROMOSOME_II	14646120	14646452
CHROMOSOME_X	4329675	4332800		CHROMOSOME_I	1373716	1373827		CHROMOSOME_II	15085061	15085198
CHROMOSOME_X	15892044	15892343		CHROMOSOME_I	11399773	11399928		CHROMOSOME_III	826036	826144
*6 found in F170 only due to cultivation				CHROMOSOME_I	12486187	12486408		CHROMOSOME_III	1908514	1909241
PCR confirmed				CHROMOSOME_II	2139979	2140173		CHROMOSOME_III	1996805	1996913
				CHROMOSOME_II*	1773034	1773103		CHROMOSOME_III	3612641	3612846
				CHROMOSOME_II	4019435	4019624		CHROMOSOME_III	4083999	4084208
				CHROMOSOME_II	12827030	12827117		CHROMOSOME_III	5940197	5940444
				CHROMOSOME_III	1996805	1996913		CHROMOSOME_III	8292473	8292556
				CHROMOSOME_III	5940197	5940444		CHROMOSOME_III	9365126	9365149
				CHROMOSOME_III*	2032120	2032253		CHROMOSOME_III	9507141	9507277
				CHROMOSOME_III	11275100	11275231		CHROMOSOME_III	9704643	9704763
				CHROMOSOME_III	12789531	12789986		CHROMOSOME_III	460436	460942
				CHROMOSOME_IV	1642539	1647394		CHROMOSOME_III	2326788	2327046
				CHROMOSOME_IV	3298588	3298711		CHROMOSOME_III	2699668	2699740
				CHROMOSOME_IV*	3628928	3629091		CHROMOSOME_III	10581397	10581467
				CHROMOSOME_IV	145495	145596		CHROMOSOME_III	11275100	11275231
				CHROMOSOME_IV	2871504	2872199		CHROMOSOME_III	11467396	11468265
				CHROMOSOME_IV	7304366	7304985		CHROMOSOME_III	11877805	11878062
				CHROMOSOME_IV	7304008	7304094		CHROMOSOME_III	12015612	12015703
				CHROMOSOME_IV	16394544	16394672		CHROMOSOME_III	12789531	12789986
				CHROMOSOME_IV	16765452	16765948		CHROMOSOME_III	13534834	13535031
				CHROMOSOME_IV	16949733	16949909		CHROMOSOME_IV	1642539	1647394
				CHROMOSOME_IV	2033710	2034668		CHROMOSOME_IV	1670078	1670228
				CHROMOSOME_V	1123237	1123374		CHROMOSOME_IV	2211314	2211433
				CHROMOSOME_V	4498859	4499020		CHROMOSOME_IV	2871504	2872199
				CHROMOSOME_V	4503418	4503536		CHROMOSOME_IV	3028988	3029064
				CHROMOSOME_V	3741159	3743289		CHROMOSOME_IV	3292147	3292340
				CHROMOSOME_V	14067265	14067435		CHROMOSOME_IV	3298588	3298711
				CHROMOSOME_V	19541110	19541225		CHROMOSOME_IV	4243106	4243239
				CHROMOSOME_V	19658372	19658528		CHROMOSOME_IV	6864308	6864430
				CHROMOSOME_V	20122728	20122833		CHROMOSOME_IV	7304008	7304094
				CHROMOSOME_V	20815876	20815988		CHROMOSOME_IV	145495	145596
				CHROMOSOME_X	1423489	1423584		CHROMOSOME_IV	1666486	1669150
				CHROMOSOME_X	2151560	2151658		CHROMOSOME_IV	1670078	1670228
				CHROMOSOME_X	3102853	3103480		CHROMOSOME_IV	2772281	2772422
				CHROMOSOME_X	5994813	5994911		CHROMOSOME_IV	2997433	2997561
				CHROMOSOME_X*	760655	761120		CHROMOSOME_IV	3807311	3807878
				CHROMOSOME_X	2449577	2449728		CHROMOSOME_IV	4406461	4407612
				CHROMOSOME_X	6247645	6247779		CHROMOSOME_IV	5070797	5070928
				CHROMOSOME_X	7764953	7764979		CHROMOSOME_IV	7304366	7304985
				CHROMOSOME_X	13654495	13654647		CHROMOSOME_IV	13907365	13907444
				CHROMOSOME_X*	14480412	14480514		CHROMOSOME_IV	16394544	16394672
				CHROMOSOME_X	15688767	15688846		CHROMOSOME_IV	16410551	16410666
				CHROMOSOME_X	16906442	16906559		CHROMOSOME_IV	16765452	16765948
				CHROMOSOME_X*	17072179	17073295		CHROMOSOME_IV	12248531	12248618
				CHROMOSOME_X*	10008955	10009087		CHROMOSOME_IV	14238581	14244386
				CHROMOSOME_X	14956544	14956683		CHROMOSOME_IV	14452561	14453097
				CHROMOSOME_X	16981191	16981474		CHROMOSOME_IV	15783460	15783590
				*8 found in F270 only due to cultivation				CHROMOSOME_IV	16949733	16949909
				PCR confirmed				CHROMOSOME_V	152273	152337
								CHROMOSOME_V	347876	348192
								CHROMOSOME_V	1123237	1123374
								CHROMOSOME_V	1645712	1647497
								CHROMOSOME_V	1667914	1667952
								CHROMOSOME_V	2011744	2011821
								CHROMOSOME_V	2614183	2614270
								CHROMOSOME_V	2975825	2975932
								CHROMOSOME_V	4498859	4499020
								CHROMOSOME_V	4503418	4503536
								CHROMOSOME_V	5310934	5311016
								CHROMOSOME_V	6081823	6094836
								CHROMOSOME_V	7408832	7409006
								CHROMOSOME_V	9541424	9544217
								CHROMOSOME_V	980721	980898
								CHROMOSOME_V	2731149	2731199
								CHROMOSOME_V	3741159	3743289
								CHROMOSOME_V	5863733	5863759
								CHROMOSOME_V	14067265	14067435
								CHROMOSOME_V	14235968	14236093
								CHROMOSOME_V	16784122	16784435
								CHROMOSOME_V	17769834	17769943
								CHROMOSOME_V	17953811	17953887
								CHROMOSOME_V	19541110	19541225
								CHROMOSOME_V	19569739	19569814
								CHROMOSOME_V	19658372	19658528
								CHROMOSOME_V	11816346	11816472
								CHROMOSOME_V	16082241	16082470
								CHROMOSOME_V	17778167	17778449
								CHROMOSOME_V	19121778	19121842
								CHROMOSOME_V	20122728	20122833
								CHROMOSOME_V	20815876	20815988
								CHROMOSOME_X	1090239	1090431
								CHROMOSOME_X	1423489	1423584
								CHROMOSOME_X	1529213	1529338
								CHROMOSOME_X	1838991	1839339
								CHROMOSOME_X	2151560	2151658
								CHROMOSOME_X	2726964	2727012
								CHROMOSOME_X	3094362	3094566
								CHROMOSOME_X	3102853	3103480
								CHROMOSOME_X	3837403	3837479
								CHROMOSOME_X	3864054	3864126
								CHROMOSOME_X	3902037	3902253
								CHROMOSOME_X	5069174	5069297
								CHROMOSOME_X	5994813	5994911
								CHROMOSOME_X	7933570	7933670
								CHROMOSOME_X	9647173	9647301
								CHROMOSOME_X	2449577	2449728
								CHROMOSOME_X	2802061	2802223
								CHROMOSOME_X	3825274	3825425
								CHROMOSOME_X	5874417	5874537
								CHROMOSOME_X	6247645	6247779
								CHROMOSOME_X	7764953	7764979
								CHROMOSOME_X	8517669	8517804
								CHROMOSOME_X	11034466	11034607
								CHROMOSOME_X	11642159	11642247
								CHROMOSOME_X	12379961	12380052
								CHROMOSOME_X	12414150	12414231
								CHROMOSOME_X	12908554	12908686
								CHROMOSOME_X	13359494	13359627
								CHROMOSOME_X	14040986	14041082
								CHROMOSOME_X	14728171	14728284
								CHROMOSOME_X	15224055	15224202
								CHROMOSOME_X	15456184	15456403
								CHROMOSOME_X	15688767	15688846
								CHROMOSOME_X	15877105	15877234
								CHROMOSOME_X	16029239	16029308
								CHROMOSOME_X	16906442	16906559
								CHROMOSOME_X	16981191	16981474
								CHROMOSOME_X	17425501	17425606
								CHROMOSOME_X	13654495	13654647
								CHROMOSOME_X	14956544	14956683
								CHROMOSOME_X	15511691	15511994
								CHROMOSOME_I	464950	465071
								CHROMOSOME_II	3587000	3594763
								CHROMOSOME_II	4101397	4103229
								CHROMOSOME_II	4691095	4691229
								CHROMOSOME_III	3877207	3877499
								CHROMOSOME_IV	155006	155204
								CHROMOSOME_IV	2033710	2034668
								CHROMOSOME_IV	10848761	10848928
								CHROMOSOME_V	16693022	16693189
								CHROMOSOME_X	1333842	1344070
								CHROMOSOME_X	4324630	4327757
								CHROMOSOME_X	4329675	4332800
								CHROMOSOME_X	15892044	15892343
								Deletions detected by oaCGH but not PINDEL
								PCR confirmed

## Sheet: Table S5B
Table S5B - Homozygous deletions larger than 20bp identified after propagating mdf-1; dog-1; such-4 for 300 generations
Chromosome	Left Coordinate	Right Coordinate	Description	G4 DNA motif at the breakpoint	Other signature	Validated
CHROMOSOME_I	815471	815611	ID=del_59;Note=length:141,Support:33		G3NG3NG3N2G2	oaCGH
CHROMOSOME_I	817813	817911	ID=del_60;Note=length:99,Support:25	ID=GC_50,seq=gggggggggggggggggggg		oaCGH PCR
CHROMOSOME_I	1074803	1074984	ID=del_89;Note=length:182,Support:29	ID=GC_71,seq=ccccccccccccccccatcccccc		oaCGH
CHROMOSOME_I	1720625	1720734	ID=del_176;Note=length:110,Support:18	ID=GC_95,seq=ccccccccccccccc		oaCGH
CHROMOSOME_I	1729587	1729783	ID=del_178;Note=length:197,Support:21	ID=GC_96,seq=cccccccccccccccccccc		oaCGH
CHROMOSOME_I	1779252	1779314	ID=del_185;Note=length:63,Support:11	ID=GC_100,seq=ccccccccccccccc
CHROMOSOME_I	2658528	2658623	ID=del_277;Note=length:96,Support:28	ID=GC_118,seq=cccccccccccccccccc; ID=GC_119,seq=cccccccccttgtgcccaaccacccc		oaCGH
CHROMOSOME_I	2665167	2665357	ID=del_279;Note=length:191,Support:24	ID=GC_121,seq=cccccccccccccccccccccccttctcccc		oaCGH
CHROMOSOME_I	3747905	3748027	ID=del_388;Note=length:123,Support:31		G2NG2NG2NG2NG2NG2NG2NG2NG2
CHROMOSOME_I	3954881	3954988	ID=del_400;Note=length:108,Support:28	ID=GC_151,seq=ggggggggggggggggg
CHROMOSOME_I	4476777	4476846	ID=del_421;Note=length:70,Support:64	ID=GC_160,seq=cccccccccccccccccccccccatctccc
CHROMOSOME_I	9695863	9695994	ID=del_574;Note=length:132,Support:39		Not G/C rich	PCR
CHROMOSOME_I	269537	269730	ID=del_603;Note=length:194,Support:64	ID=GC_16,seq=ccctgccgtacccccccccccccccc
CHROMOSOME_I	717040	717145	ID=del_609;Note=length:106,Support:38	ID=GC_39,seq=cccctcccccccccccc		oaCGH
CHROMOSOME_I	1079462	1079580	ID=del_612;Note=length:119,Support:12	ID=GC_73,seq=ggggtgggtgggcggg		oaCGH
CHROMOSOME_I	1373716	1373827	ID=del_623;Note=length:112,Support:31		G2N3G2N5G2N2G2
CHROMOSOME_I	1408402	1408530	ID=del_629;Note=length:129,Support:47	ID=GC_91,seq=cccgccccccccccccccccc		oaCGH
CHROMOSOME_I	3713377	3713456	ID=del_660;Note=length:80,Support:49	ID=GC_146,seq=ggggggggggggggg
CHROMOSOME_I	10395374	10395507	ID=del_687;Note=length:134,Support:46	ID=GC_210,seq=ccccccccccccccccccctcccgccc
CHROMOSOME_I	11399773	11399928	ID=del_754;Note=length:156,Support:60	ID=GC_235,seq=ggggggggggggggggggggggg		oaCGH
CHROMOSOME_I	11798198	11798303	ID=del_775;Note=length:106,Support:34	ID=GC_263,seq=ggggggggggggggggggggg		oaCGH
CHROMOSOME_I	12769959	12770113	ID=del_828;Note=length:155,Support:53	ID=GC_290,seq=ccccccccccccccccccccccc		oaCGH
CHROMOSOME_I	12824841	12824948	ID=del_834;Note=length:108,Support:73	ID=GC_291,seq=ccctcccccccccacccccctccatcgccc
CHROMOSOME_I	14158975	14159088	ID=del_943;Note=length:114,Support:48	ID=GC_340,seq=gggggagggggggggggg		oaCGH
CHROMOSOME_I	12486187	12486408	ID=del_1044;Note=length:222,Support:53	ID=GC_279,seq=ccccccccccccctaaaatcccacccc		oaCGH
CHROMOSOME_I	13024297	13024560	ID=del_1047;Note=length:264,Support:37	ID=GC_296,seq=ccccccccccccccc		oaCGH
CHROMOSOME_II	2139979	2140173	ID=del_1163;Note=length:195,Support:23	ID=GC_56,seq=ccccccccccccccc
CHROMOSOME_II	2451042	2451151	ID=del_1176;Note=length:110,Support:34	ID=GC_62,seq=ccccccccccccccccc		PCR
CHROMOSOME_II	4019435	4019624	ID=del_1253;Note=length:190,Support:119	ID=GC_126,seq=ccccccccccccccccc		oaCGH PCR
CHROMOSOME_II	2522446	2522537	ID=del_1465;Note=length:92,Support:89	ID=GC_63,seq=gggggggggggggggggg
CHROMOSOME_II	2900782	2900860	ID=del_1474;Note=length:79,Support:7		Not G/C rich
CHROMOSOME_II	9063942	9064075	ID=del_1503;Note=length:134,Support:17	ID=GC_192,seq=gggggggggggggggaggg		oaCGH
CHROMOSOME_II	10374658	10375050	ID=del_1514;Note=length:393,Support:13	ID=GC_205,seq=gggggggggggggggggggggg		oaCGH
CHROMOSOME_II	11863415	11863486	ID=del_1568;Note=length:72,Support:64	ID=GC_237,seq=cccccccccccccccccccaatgtccc
CHROMOSOME_II	12827030	12827117	ID=del_1665;Note=length:88,Support:37	ID=GC_266,seq=cccccccccccccacccccc		oaCGH
CHROMOSOME_II	11661066	11661219	ID=del_1867;Note=length:154,Support:29	ID=GC_234,seq=ggggggggggggggggggggggg		PCR
CHROMOSOME_II	12380581	12380635	ID=del_1868;Note=length:55,Support:87		Not G/C rich
CHROMOSOME_II	12687460	12687546	ID=del_1871;Note=length:87,Support:87		G2NG14NG2
CHROMOSOME_II	14005745	14005914	ID=del_1886;Note=length:170,Support:63	ID=GC_319,seq=cccctccccccccccc		oaCGH
CHROMOSOME_II	14646120	14646452	ID=del_1891;Note=length:333,Support:32	ID=GC_345,seq=ccccccccccccccc		oaCGH
CHROMOSOME_III	826036	826144	ID=del_1950;Note=length:109,Support:34		Not G/C rich	PCR
CHROMOSOME_III	1908514	1909241	ID=del_2025;Note=length:727,Support:11	ID=GC_62,seq=cccccccccccccccccccccccccccccccc
CHROMOSOME_III	1996805	1996913	ID=del_2027;Note=length:109,Support:17	ID=GC_65,seq=ccccccccccccccccaccc		oaCGH
CHROMOSOME_III	4083999	4084208	ID=del_2184;Note=length:210,Support:59	ID=GC_141,seq=gggtggggaagttatgggaggg		oaCGH
CHROMOSOME_III	5940197	5940444	ID=del_2238;Note=length:248,Support:57	ID=GC_163,seq=ccccccccccccccc		oaCGH
CHROMOSOME_III	9507141	9507277	ID=del_2348;Note=length:137,Support:46	ID=GC_201,seq=cccttcccccccccccccccccc		oaCGH
CHROMOSOME_III	9704643	9704763	ID=del_2356;Note=length:121,Support:26		Not G/C rich
CHROMOSOME_III	460436	460942	ID=del_2369;Note=length:507,Support:30		G11	oaCGH
CHROMOSOME_III	2326788	2327046	ID=del_2379;Note=length:259,Support:36	ID=GC_76,seq=ccccccacccccccgcccc		oaCGH
CHROMOSOME_III	10581397	10581467	ID=del_2461;Note=length:71,Support:49	ID=GC_215,seq=ccccccccccccccccccccc		PCR
CHROMOSOME_III	11275100	11275231	ID=del_2519;Note=length:132,Support:100		Not G/C rich	oaCGH PCR
CHROMOSOME_III	12789531	12789986	ID=del_2803;Note=length:456,Support:30	ID=GC_275,seq=ccccccccccccccccccccc		oaCGH
CHROMOSOME_IV	1642539	1647394	ID=del_2934;Note=length:4856,Support:32	ID=GC_43,seq=gggggggggggggggggggggggggggg		oaCGH PCR
CHROMOSOME_IV	2211314	2211433	ID=del_2993;Note=length:120,Support:44	ID=GC_68,seq=cccccccccccccccc		oaCGH PCR
CHROMOSOME_IV	2871504	2872199	ID=del_3077;Note=length:696,Support:35	ID=GC_93,seq=ggggggggggggggggggggg		oaCGH
CHROMOSOME_IV	3028988	3029064	ID=del_3088;Note=length:77,Support:45	ID=GC_101,seq=gggggggggggggggggggg
CHROMOSOME_IV	3292147	3292340	ID=del_3125;Note=length:194,Support:37	ID=GC_111,seq=gggatgggggggggggggggggggggggggggg		oaCGH
CHROMOSOME_IV	3298588	3298711	ID=del_3126;Note=length:124,Support:21		G14	oaCGH
CHROMOSOME_IV	4243106	4243239	ID=del_3179;Note=length:134,Support:53	ID=GC_148,seq=cccccccccccccccccc		oaCGH
CHROMOSOME_IV	6864308	6864430	ID=del_3284;Note=length:123,Support:90	ID=GC_187,seq=ggggggggggggggggg
CHROMOSOME_IV	7304008	7304094	ID=del_3297;Note=length:87,Support:66		Not G/C rich	oaCGH
CHROMOSOME_IV	145495	145596	ID=del_3364;Note=length:102,Support:46	ID=GC_8,seq=cccccccccccccccccccccc		oaCGH
CHROMOSOME_IV	2772281	2772422	ID=del_3397;Note=length:142,Support:50	ID=GC_89,seq=gggagaggggggggggggggggaaggggg		oaCGH
CHROMOSOME_IV	2997433	2997561	ID=del_3401;Note=length:129,Support:15	ID=GC_98,seq=gggggggggggggggggaaggg; ID=GC_99,seq=gggccccgggatccgggtggcagggggggggg		oaCGH
CHROMOSOME_IV	4406461	4407612	ID=del_3409;Note=length:1152,Support:17	ID=GC_156,seq=ggggggggggggggg		oaCGH
CHROMOSOME_IV	5070797	5070928	ID=del_3411;Note=length:132,Support:39	ID=GC_172,seq=ccccccccccccccccc		oaCGH
CHROMOSOME_IV	7304366	7304985	ID=del_3416;Note=length:620,Support:53	ID=GC_196,seq=ccccccccccccccccccccc		oaCGH PCR
CHROMOSOME_IV	16394544	16394672	ID=del_3713;Note=length:129,Support:45	ID=GC_333,seq=cccccccccccccccccccccc		oaCGH
CHROMOSOME_IV	16410551	16410666	ID=del_3715;Note=length:115,Support:7	ID=GC_338,seq=gggggggggggggggggggg		oaCGH
CHROMOSOME_IV	16765452	16765948	ID=del_3742;Note=length:497,Support:26	ID=GC_350,seq=ccctcttcccccccccccccccccccccccccccc		oaCGH
CHROMOSOME_IV	12248531	12248618	ID=del_3804;Note=length:87,Support:8		Not G/C rich
CHROMOSOME_IV	14452561	14453097	ID=del_3814;Note=length:537,Support:29	ID=GC_276,seq=ggggcgggcgggtggg		oaCGH PCR
CHROMOSOME_IV	15783460	15783590	ID=del_3818;Note=length:131,Support:7	ID=GC_311,seq=ggggtgggtgggcggg
CHROMOSOME_IV	16949733	16949909	ID=del_3835;Note=length:177,Support:147	ID=GC_353,seq=cccccccccccccccccctaggtgccc; ID=GC_354,seq=cccgagttcccccccccccccc		oaCGH
CHROMOSOME_V	152273	152337	ID=del_3856;Note=length:65,Support:77	ID=GC_2,seq=ggggtgggggggggggggggggcgagggg
CHROMOSOME_V	347876	348192	ID=del_3873;Note=length:317,Support:43	ID=GC_5,seq=ggggggggggggggggggggg		oaCGH PCR
CHROMOSOME_V	1123237	1123374	ID=del_3916;Note=length:138,Support:46	ID=GC_20,seq=gggggggggggggggtggggg		oaCGH
CHROMOSOME_V	1667914	1667952	ID=del_3945;Note=length:39,Support:26		Not G/C rich
CHROMOSOME_V	2011744	2011821	ID=del_3961;Note=length:78,Support:33	ID=GC_55,seq=cccccccccccccccccccc		oaCGH PCR
CHROMOSOME_V	2975825	2975932	ID=del_3990;Note=length:108,Support:74	ID=GC_90,seq=gggggggggggggggggggggggg		oaCGH
CHROMOSOME_V	4498859	4499020	ID=del_4064;Note=length:162,Support:28	ID=GC_132,seq=cccccccccccccccccccccccc		oaCGH
CHROMOSOME_V	4503418	4503536	ID=del_4065;Note=length:119,Support:29	ID=GC_134,seq=cccccccccccccccccccctcccccccc		oaCGH
CHROMOSOME_V	5310934	5311016	ID=del_4116;Note=length:83,Support:100	ID=GC_150,seq=cccccccccccccccccacccc
CHROMOSOME_V	7408832	7409006	ID=del_4182;Note=length:175,Support:32	ID=GC_171,seq=gggggggggggggggaggggg
CHROMOSOME_V	2731149	2731199	ID=del_4253;Note=length:51,Support:76	ID=GC_70,seq=ggggggggggggtggg
CHROMOSOME_V	3741159	3743289	ID=del_4254;Note=length:2131,Support:17	ID=GC_108,seq=ggggggggggggggg		oaCGH PCR
CHROMOSOME_V	14067265	14067435	ID=del_4363;Note=length:171,Support:38	ID=GC_220,seq=gggggggggggggggggggg
CHROMOSOME_V	14235968	14236093	ID=del_4369;Note=length:126,Support:23	ID=GC_223,seq=gggattgagggaggggggggggggg		oaCGH
CHROMOSOME_V	16784122	16784435	ID=del_4492;Note=length:314,Support:36		Not G/C rich	oaCGH PCR
CHROMOSOME_V	17769834	17769943	ID=del_4523;Note=length:110,Support:33	ID=GC_300,seq=gggggggggggggggggg
CHROMOSOME_V	17953811	17953887	ID=del_4545;Note=length:77,Support:38	ID=GC_301,seq=gggggagggggggggggg
CHROMOSOME_V	19541110	19541225	ID=del_4690;Note=length:116,Support:15	ID=GC_365,seq=ccccccccccccccccccccccgaccgccccc		oaCGH
CHROMOSOME_V	19569739	19569814	ID=del_4695;Note=length:76,Support:56	ID=GC_367,seq=ccctccccccccccccccc
CHROMOSOME_V	19658372	19658528	ID=del_4707;Note=length:157,Support:53	ID=GC_373,seq=gggaggggggggggggggg		oaCGH
CHROMOSOME_V	11816346	11816472	ID=del_4734;Note=length:127,Support:24	ID=GC_204,seq=cccccccccccccccccccccc
CHROMOSOME_V	16082241	16082470	ID=del_4742;Note=length:230,Support:103	ID=GC_247,seq=ggggcggggggtgggtgggggg
CHROMOSOME_V	17778167	17778449	ID=del_4746;Note=length:283,Support:26		G3NG3NG3N5G2NG2NG3	oaCGH
CHROMOSOME_V	19121778	19121842	ID=del_4760;Note=length:65,Support:60		Not G/C rich	oaCGH
CHROMOSOME_V	20122728	20122833	ID=del_4781;Note=length:106,Support:56	ID=GC_402,seq=ggggggggggggggagggg
CHROMOSOME_V	20815876	20815988	ID=del_4829;Note=length:113,Support:80		Not G/C rich	oaCGH
CHROMOSOME_X	1423489	1423584	ID=del_4911;Note=length:96,Support:30	ID=GC_52,seq=cccttctccccccacccccccccccccc
CHROMOSOME_X	1838991	1839339	ID=del_4935;Note=length:349,Support:52	ID=GC_75,seq=cccacctaaccccccccccccccccccc		oaCGH
CHROMOSOME_X	2151560	2151658	ID=del_4952;Note=length:99,Support:82	ID=GC_85,seq=gggggagggggggggggggg		oaCGH
CHROMOSOME_X	2726964	2727012	ID=del_4988;Note=length:49,Support:12	ID=GC_113,seq=cccccccccccccccccc		oaCGH
CHROMOSOME_X	3094362	3094566	ID=del_5010;Note=length:205,Support:32	ID=GC_126,seq=gggggggggggggggggg		oaCGH
CHROMOSOME_X	3102853	3103480	ID=del_5011;Note=length:628,Support:51	ID=GC_127,seq=ccccccccccccccccccc		oaCGH PCR
CHROMOSOME_X	3837403	3837479	ID=del_5044;Note=length:77,Support:30	ID=GC_148,seq=gggagggggggggggggggg
CHROMOSOME_X	3902037	3902253	ID=del_5050;Note=length:217,Support:26	ID=GC_152,seq=ccctaaccctccccgggccccccccccccccctccc		oaCGH
CHROMOSOME_X	5994813	5994911	ID=del_5123;Note=length:99,Support:16	ID=GC_208,seq=ggggggggggggggggggg
CHROMOSOME_X	7933570	7933670	ID=del_5165;Note=length:101,Support:85		Not G/C rich	oaCGH
CHROMOSOME_X	9647173	9647301	ID=del_5217;Note=length:129,Support:35	ID=GC_300,seq=ggggggggggggggg
CHROMOSOME_X	2449577	2449728	ID=del_5246;Note=length:152,Support:41	ID=GC_98,seq=cccccccccccccccccc		oaCGH
CHROMOSOME_X	2802061	2802223	ID=del_5248;Note=length:163,Support:9		G2NG3N6G3
CHROMOSOME_X	3825274	3825425	ID=del_5252;Note=length:152,Support:40	ID=GC_146,seq=gggggggggggggggg		oaCGH
CHROMOSOME_X	5874417	5874537	ID=del_5257;Note=length:121,Support:47	ID=GC_205,seq=gggggggggggggggggggggggggg
CHROMOSOME_X	6247645	6247779	ID=del_5258;Note=length:135,Support:69	ID=GC_220,seq=ccccccccccctccccc		oaCGH
CHROMOSOME_X	7764953	7764979	ID=del_5268;Note=length:27,Support:4		Not G/C rich
CHROMOSOME_X	11034466	11034607	ID=del_5310;Note=length:142,Support:32	ID=GC_318,seq=gggggggggggggggggggggggggggg		oaCGH
CHROMOSOME_X	11642159	11642247	ID=del_5323;Note=length:89,Support:68	ID=GC_331,seq=cccccccccccccccaaccctccc		oaCGH
CHROMOSOME_X	12379961	12380052	ID=del_5340;Note=length:92,Support:17	ID=GC_347,seq=ggggggggggggggggggggg		oaCGH
CHROMOSOME_X	12414150	12414231	ID=del_5344;Note=length:82,Support:65	ID=GC_348,seq=ggggggggggggggggg		oaCGH
CHROMOSOME_X	12908554	12908686	ID=del_5363;Note=length:133,Support:33	ID=GC_360,seq=cccccccccccccccc
CHROMOSOME_X	13359494	13359627	ID=del_5379;Note=length:134,Support:52		Not G/C rich	oaCGH
CHROMOSOME_X	14040986	14041082	ID=del_5408;Note=length:97,Support:49	ID=GC_384,seq=cccccccccccccccccccc		oaCGH
CHROMOSOME_X	15456184	15456403	ID=del_5479;Note=length:220,Support:81	ID=GC_442,seq=cccccccccccccccccc		oaCGH
CHROMOSOME_X	15688767	15688846	ID=del_5489;Note=length:80,Support:10		Not G/C rich
CHROMOSOME_X	15877105	15877234	ID=del_5497;Note=length:130,Support:12	ID=GC_466,seq=gggatgggtggggggggggggggg
CHROMOSOME_X	16029239	16029308	ID=del_5507;Note=length:70,Support:38	ID=GC_475,seq=cccccccccccccccccccctcccaccc
CHROMOSOME_X	16906442	16906559	ID=del_5556;Note=length:118,Support:135	ID=GC_520,seq=gggggggggggggggg		oaCGH
CHROMOSOME_X	16981191	16981474	ID=del_5557;Note=length:284,Support:69	ID=GC_522,seq=cccccccccccccccccc; ID=GC_523,seq=ggggggggggggggggg		oaCGH
CHROMOSOME_X	17425501	17425606	ID=del_5576;Note=length:106,Support:57	ID=GC_541,seq=gggggggggggggggggtggggg		oaCGH
CHROMOSOME_X	13654495	13654647	ID=del_5589;Note=length:153,Support:88	ID=GC_373,seq=gggagggggggggggggaagggaggg
CHROMOSOME_X	14956544	14956683	ID=del_5593;Note=length:140,Support:30	ID=GC_418,seq=ccccctccccccccccccccccc		oaCGH
Deletions detected by oaCGH but not PINDEL
Chromosome	Left Coordinate	Right Coordinate	Length	G4 DNA motif at the breakpoint	Other signature	Validated
CHROMOSOME_I	464950	465071	122		G2NG12	oaCGH
CHROMOSOME_II	4691095	4691229	135	ID=GC_153,seq=gggggggggggggggggggggg		oaCGH
CHROMOSOME_III	3877207	3877499	293	ID=GC_137,seq=ggggggggggggggggggggggggggggggg		oaCGH
CHROMOSOME_IV	155006	155204	199	ID=GC_9,seq=gggggagggggggggagggg ID=GC_10,seq=ggggggggggggggggg		oaCGH
CHROMOSOME_IV	2033710	2034668	959	ID=GC_65,seq=gggggggggggggggggg		oaCGH
CHROMOSOME_X	1333842	1344070	10228	ID=GC_45,seq=gggggggggggggggggg		oaCGH

## Sheet: TableS6
Table S6 - Accumulation of mutations predicted to disrupt protein-coding genes after 300 generations of propagation
Deletions larger than 20bp
Chromosome	Left Coordinate	Right Coordinate	Gene	Knockout alleles
CHROMOSOME_I	464950	465071	W04C9.5	None
CHROMOSOME_I	9695863	9695994	C04F12.7	None
CHROMOSOME_I	1408402	1408530	Y92H12BR.6	ok2772
CHROMOSOME_I	14158975	14159088	C37A5.1	None
CHROMOSOME_I	3747905	3748027	Y8G1A.1	None
CHROMOSOME_I	9695863	9695994	C04F12.7	None
CHROMOSOME_II	12827030	12827117	Y46G5A.38	None
CHROMOSOME_V	17769834	17769943	C47A10.4	None
CHROMOSOME_V	14235968	14236093	K02E11.1	gk158 ok945
CHROMOSOME_V	19121778	19121842	Y39B6A.12	tm4616
CHROMOSOME_III	11275100	11275231	Y47D3A.20	None
CHROMOSOME_III	2326788	2327046	Y54F10BM.12	None
CHROMOSOME_III	12789531	12789986	ZC482.5	None
CHROMOSOME_IV	1642539	1647394	Y41D4B.21	tm5360
CHROMOSOME_IV	3298588	3298711	W08E12.6	None
CHROMOSOME_IV	16394544	16394672	Y65A5A.24	None
CHROMOSOME_X	1333842	1344070	F21E9.3	None
CHROMOSOME_X	1333842	1344070	F21E9.4	None
CHROMOSOME_X	1838991	1839339	T26C11.3	ok1645
InDels ≤ 20bp
Chromosome	Left Coordinate	Right Coordinate	Gene	Change	Knockout alleles
CHROMOSOME_III	12077294	12077299	Y75B8A.1	-ACAGAT	ok919
Single Base Substitutions
Chromosome	Left Coordinate	Right Coordinate	Gene	Change	Classification
CHROMOSOME_X	12228560	12228560	C23H4.3	T412A	MODERATELY CONSERVATIVE
CHROMOSOME_III	6714524	6714524	F37A4.4	P246A	CONSERVATIVE
CHROMOSOME_IV	6232340	6232340	F58F9.4	D289Y	RADICAL
CHROMOSOME_I	8708967	8708967	C36B1.1	D299E	CONSERVATIVE
CHROMOSOME_I	12679754	12679754	T26E3.2	C100F	RADICAL
CHROMOSOME_IV	119541	119541	F29C4.6	T329R	MODERATELY CONSERVATIVE
CHROMOSOME_I	14891197	14891197	ZK270.2	G1247E	MODERATELY CONSERVATIVE
CHROMOSOME_X	2361263	2361263	T24D8.1	P116S	MODERATELY CONSERVATIVE
CHROMOSOME_V	3553392	3553392	T24A6.20	T43Y	RADICAL
CHROMOSOME_X	8641356	8641356	F12D9.1	V169A	MODERATELY CONSERVATIVE
CHROMOSOME_V	15669816	15669816	K06B4.4	Q96R	CONSERVATIVE
CHROMOSOME_III	5112340	5112340	F21H11.2	N438K	MODERATELY CONSERVATIVE
CHROMOSOME_III	7890220	7890220	ZK688.5	A348G	MODERATELY CONSERVATIVE
CHROMOSOME_X	11483121	11483121	T25C12.1	T3238A	MODERATELY CONSERVATIVE
CHROMOSOME_III	140892	140892	T17A3.3	K90Q	MODERATELY CONSERVATIVE
Duplications
Chromosome	Left Coordinate	Right Coordinate	Gene
CHROMOSOME_IV	5670300	5675399	T19E7.5
CHROMOSOME_V	15301823	15489749	T26H18.2 to C06B8.9
CHROMOSOME_X	16449061	16458136	F38E9.5 F38E9.4 F38E9.2

[truncated: 1 more sheets: Table S7]
